# Supplementary material for: In a niche‐neutral continuum, a set of theoretical models in a metacommunity operates simultaneously in patchy habitats
Source: Ecol Evol. 2023 Feb 22;13(2):e9754. doi: 10.1002/ece3.9754 (PMC9943931; doi:10.1002/ece3.9754)
Supplement: Supplementary file 1 — Appendix S1 [file ECE3-13-e9754-s001.xlsx]

## Sheet: Hoja1
Appendix A Summary statistics of scenarios. nu; speciation rate, J; local community size (individuals), n.sites; site number, JM; system size (individuals), m; dispersal rate, g; number of guilds, EN; environmental niche of guilds, PS; population size of guilds, functional.div.in; initial effective number of species of Rao´s quadratic diversity calculated for the model communities after the rando…
code	nu	J	n.sites	JM	m	environmental structure	g	EN	PS	functional.div.in	ss.guild	ct.sp	sp.neutral.div.out	functional.div.out	n.guilds.out	Df.env	env.sign	env.adjR2	env.cor.mean	env.cor.sd	env.correlog.mean	env.correlog.sd	env.mantel.cor	env.mantel.sign	Df.pure.env	pure.env.sign	pure.env.adjR2	Df.glob.PCNM	glob.PCNM.sign	glob.PCNM.adjR2	Df.pure.glob.PCNM	pure.glob.PCNM.sign	pure.glob.PCNM.adjR2	neutral.glob.cor.mean	neutral.glob.cor.sd	neutral.glob.correlog.mean	neutral.glob.correlog.sd	neutral.glob.mantel.cor	neutral.glob.mantel.sign	Df.all.glob	all.glob.sign	all.glob.adjR2	Df.env.patch	env.patch.sign	env.patch.adjR2	Df.pure.env.patch	pure.env.patch.sign	pure.env.patch.adjR2	Df.PCNM.patch
1	0.001	16	400	6400	0.01	hump16	1	1	1	1	1	3282	25.0073	1	1	2	0.639	-0.00169692	NA	NA	NA	NA	NA	NA	2	0.639	-0.00169692	26	0.001	0.293478	26	0.001	0.293478	-0.00868234	0.189285	1.5782	0.559151	-0.155349	0.001	26	0.001	0.293478	NA	NA	NA	NA	NA	NA	NA
2	0.001	16	400	6400	0.01	hump16	1	2	1	1	1	2781	20.0194	1	1	2	0.329	0.00152886	NA	NA	NA	NA	NA	NA	2	0.329	0.00152886	29	0.001	0.391432	29	0.001	0.391432	-0.00439337	0.182043	1.31325	0.468842	-0.15369	0.001	29	0.001	0.391432	NA	NA	NA	NA	NA	NA	NA
3	0.001	16	400	6400	0.01	hump16	1	3	1	1	1	3436	26.0592	1	1	2	0.001	0.0202265	NA	NA	NA	NA	NA	NA	2	0.221	0.00244514	22	0.001	0.254661	22	0.001	0.23688	-0.0101725	0.197987	1.70389	0.553901	-0.183643	0.001	24	0.001	0.257106	NA	NA	NA	NA	NA	NA	NA
4	0.001	16	400	6400	0.01	hump16	1	4	1	1	1	3061	30.2765	1	1	1	0.004	0.00730923	NA	NA	NA	NA	NA	NA	1	0.263	0.00131675	30	0.001	0.323656	30	0.001	0.317664	-0.00954329	0.165279	1.59643	0.712791	-0.136354	0.001	31	0.001	0.324973	NA	NA	NA	NA	NA	NA	NA
5	0.001	16	400	6400	0.01	hump16	1	5	1	1	1	2823	25.7862	1	1	2	0.168	0.00360785	NA	NA	NA	NA	NA	NA	2	0.168	0.00360785	29	0.001	0.342875	29	0.001	0.342875	-0.0142706	0.162183	1.6445	0.656181	-0.104853	0.001	29	0.001	0.342875	NA	NA	NA	NA	NA	NA	NA
6	0.001	16	400	6400	0.01	hump16	1	6	1	1	1	3551	20.3734	1	1	2	0.194	0.00308446	NA	NA	NA	NA	NA	NA	2	0.194	0.00308446	28	0.001	0.326046	28	0.001	0.326046	-0.00190913	0.188275	1.57434	0.533922	-0.180945	0.001	28	0.001	0.326046	NA	NA	NA	NA	NA	NA	NA
7	0.001	16	400	6400	0.01	hump16	1	7	1	1	1	3888	22.991	1	1	2	0.614	-0.0012777	NA	NA	NA	NA	NA	NA	2	0.614	-0.0012777	15	0.001	0.245263	15	0.001	0.245263	-0.013706	0.246808	2.54552	1.05894	-0.124161	0.001	15	0.001	0.245263	NA	NA	NA	NA	NA	NA	NA
8	0.001	16	400	6400	0.01	hump16	1	8	1	1	1	3641	27.7338	1	1	2	0.54	-0.000628455	NA	NA	NA	NA	NA	NA	2	0.54	-0.000628455	25	0.001	0.318419	25	0.001	0.318419	-0.00650162	0.191919	1.74048	0.634044	-0.179965	0.001	25	0.001	0.318419	NA	NA	NA	NA	NA	NA	NA
9	0.001	16	400	6400	0.01	hump16	1	9	1	1	1	3233	21.3184	1	1	1	0.01	0.00867217	NA	NA	NA	NA	NA	NA	1	0.385	0.000335573	21	0.001	0.2945	21	0.001	0.286164	-0.00594156	0.210315	1.68361	0.685065	-0.0572417	0.013	22	0.001	0.294836	NA	NA	NA	NA	NA	NA	NA
10	0.001	16	400	6400	0.01	hump16	1	10	1	1	1	3913	28.3537	1	1	2	0.087	0.0046299	NA	NA	NA	NA	NA	NA	2	0.087	0.0046299	24	0.001	0.333694	24	0.001	0.333694	-0.00130824	0.195941	1.37925	0.655921	-0.160009	0.001	24	0.001	0.333694	NA	NA	NA	NA	NA	NA	NA
11	0.001	16	400	6400	0.01	hump16	1	11	1	1	1
12	0.001	16	400	6400	0.01	hump16	1	12	1	1	1	4558	29.1306	1	1	1	0.021	0.0056165	NA	NA	NA	NA	NA	NA	1	0.758	-0.00162484	29	0.001	0.357959	29	0.001	0.350718	-0.00967693	0.173796	1.53409	0.570729	-0.132319	0.001	30	0.001	0.356334	NA	NA	NA	NA	NA	NA	NA
13	0.001	16	400	6400	0.01	hump16	1	13	1	1	1	2873	25.6446	1	1	2	0.085	0.0053113	NA	NA	NA	NA	NA	NA	2	0.085	0.0053113	25	0.001	0.313156	25	0.001	0.313156	-0.00844869	0.189576	1.54563	0.594017	-0.156952	0.001	25	0.001	0.313156	NA	NA	NA	NA	NA	NA	NA
14	0.001	16	400	6400	0.01	hump16	1	14	1	1	1	2942	21.6238	1	1	2	0.084	0.00532279	NA	NA	NA	NA	NA	NA	2	0.084	0.00532279	18	0.001	0.229717	18	0.001	0.229717	-0.00837072	0.222559	1.71661	0.606965	-0.114835	0.001	18	0.001	0.229717	NA	NA	NA	NA	NA	NA	NA
15	0.001	16	400	6400	0.01	hump16	1	15	1	1	1	2787	25.5341	1	1	2	0.13	0.00377884	NA	NA	NA	NA	NA	NA	2	0.13	0.00377884	25	0.001	0.318778	25	0.001	0.318778	-0.0103337	0.185491	1.62787	0.59128	-0.0868159	0.001	25	0.001	0.318778	NA	NA	NA	NA	NA	NA	NA
16	0.001	16	400	6400	0.01	hump16	1	16	1	1	1	3794	26.0948	1	1	1	0.005	0.00843881	NA	NA	NA	NA	NA	NA	1	0.056	0.00384385	22	0.001	0.322112	22	0.001	0.317517	-0.0129998	0.196688	1.68209	0.620247	-0.0513453	0.022	23	0.001	0.325956	NA	NA	NA	NA	NA	NA	NA
17	0.001	16	400	6400	0.01	hump16	1	17	1	1	1	3696	15.9806	1	1	2	0.271	0.00249278	NA	NA	NA	NA	NA	NA	2	0.271	0.00249278	21	0.001	0.308959	21	0.001	0.308959	-0.0113323	0.2001	1.78728	0.709197	-0.0871068	0.001	21	0.001	0.308959	NA	NA	NA	NA	NA	NA	NA
18	0.001	16	400	6400	0.01	hump16	1	18	1	1	1	4062	35.5437	1	1	1	0.002	0.00904482	-0.0131162	1.00014	1.8791e-15	4.99462e-15	-0.00766106	0.318	1	0.008	0.00578102	24	0.001	0.339473	24	0.001	0.336209	-0.00925463	0.189569	1.71658	0.626211	-0.10552	0.001	25	0.001	0.345254	NA	NA	NA	NA	NA	NA	NA
19	0.001	16	400	6400	0.01	hump16	1	19	1	1	1	4401	18.9928	1	1	2	0.234	0.00253966	NA	NA	NA	NA	NA	NA	2	0.234	0.00253966	23	0.001	0.318255	23	0.001	0.318255	-0.011941	0.199551	2.1778	0.913322	-0.126754	0.001	23	0.001	0.318255	NA	NA	NA	NA	NA	NA	NA
20	0.001	16	400	6400	0.01	hump16	1	20	1	1	1	3390	29.7924	1	1	2	0.22	0.00244012	NA	NA	NA	NA	NA	NA	2	0.22	0.00244012	29	0.001	0.299045	29	0.001	0.299045	-0.00628888	0.173104	1.45399	0.597128	-0.0987059	0.001	29	0.001	0.299045	NA	NA	NA	NA	NA	NA	NA
21	0.001	16	400	6400	0.01	hump16	1	21	1	1	1	3905	24.8076	1	1	2	0.475	-0.000324912	NA	NA	NA	NA	NA	NA	2	0.475	-0.000324912	26	0.001	0.315277	26	0.001	0.315277	-0.0112935	0.177142	1.85784	0.677443	-0.119504	0.001	26	0.001	0.315277	NA	NA	NA	NA	NA	NA	NA
22	0.001	16	400	6400	0.01	hump16	1	22	1	1	1	3157	20.8272	1	1	2	0.106	0.00500661	NA	NA	NA	NA	NA	NA	2	0.106	0.00500661	23	0.001	0.330831	23	0.001	0.330831	-0.00714316	0.198541	1.82325	0.837841	-0.0984478	0.001	23	0.001	0.330831	NA	NA	NA	NA	NA	NA	NA
23	0.001	16	400	6400	0.01	hump16	1	23	1	1	1	3740	17.8447	1	1	2	0.075	0.00678647	NA	NA	NA	NA	NA	NA	2	0.075	0.00678647	21	0.001	0.326003	21	0.001	0.326003	-0.0166811	0.196121	1.83368	0.754663	-0.0552083	0.026	21	0.001	0.326003	NA	NA	NA	NA	NA	NA	NA
24	0.001	16	400	6400	0.01	hump16	1	24	1	1	1	4041	18.2962	1	1	2	0.168	0.00377857	NA	NA	NA	NA	NA	NA	2	0.168	0.00377857	33	0.001	0.407675	33	0.001	0.407675	-0.0089939	0.161897	1.5139	0.78494	-0.0482451	0.028	33	0.001	0.407675	NA	NA	NA	NA	NA	NA	NA
25	0.001	16	400	6400	0.01	hump16	1	25	1	1	1	3300	11.9634	1	1	1	0.013	0.0101182	NA	NA	NA	NA	NA	NA	1	0.109	0.00301116	22	0.001	0.348328	22	0.001	0.341221	-0.0103901	0.200118	1.77853	0.76069	-0.104701	0.001	23	0.001	0.351339	NA	NA	NA	NA	NA	NA	NA
26	0.001	16	400	6400	0.01	hump16	8	1	1	1.36201	869	5670	16.9366	1	1	2	0.6	-0.00167372	NA	NA	NA	NA	NA	NA	2	0.6	-0.00167372	22	0.001	0.363541	22	0.001	0.363541	-0.0110662	0.203054	1.93039	0.679134	-0.0826543	0.003	22	0.001	0.363541	NA	NA	NA	NA	NA	NA	NA
27	0.001	16	400	6400	0.01	hump16	8	1	2	1.50635	1496	3471	21.4061	1	1	1	0.001	0.0144527	NA	NA	NA	NA	NA	NA	1	0.178	0.00200349	25	0.001	0.334327	25	0.001	0.321878	-0.00833583	0.188872	1.67931	0.605385	-0.145991	0.001	26	0.001	0.33633	NA	NA	NA	NA	NA	NA	NA
28	0.001	16	400	6400	0.01	hump16	8	1	3	1.39132	1043	4454	23.734	1	1	1	0.002	0.0115792	NA	NA	NA	NA	NA	NA	1	0.077	0.00326667	21	0.001	0.280216	21	0.001	0.271903	-0.0113816	0.205776	1.69788	0.725979	-0.12083	0.001	22	0.001	0.283482	NA	NA	NA	NA	NA	NA	NA
29	0.001	16	400	6400	0.01	hump16	8	1	4	1.25766	702	3626	23.673	1	1	2	0.376	0.00104879	NA	NA	NA	NA	NA	NA	2	0.376	0.00104879	27	0.001	0.347487	27	0.001	0.347487	-0.0105538	0.17905	1.7655	0.72894	-0.0813088	0.003	27	0.001	0.347487	NA	NA	NA	NA	NA	NA	NA
30	0.001	16	400	6400	0.01	hump16	8	1	5	1.43971	861	3794	22.898	1	1	2	0.112	0.00486909	NA	NA	NA	NA	NA	NA	2	0.112	0.00486909	26	0.001	0.344955	26	0.001	0.344955	-0.00868911	0.185528	1.59022	0.56967	-0.142192	0.001	26	0.001	0.344955	NA	NA	NA	NA	NA	NA	NA
31	0.001	16	400	6400	0.01	hump16	8	2	1	1.20181	2269	3614	15.365	1	1	2	0.359	0.000901148	NA	NA	NA	NA	NA	NA	2	0.359	0.000901148	23	0.001	0.32102	23	0.001	0.32102	-0.00891277	0.201135	1.89217	0.948295	-0.0997232	0.001	23	0.001	0.32102	NA	NA	NA	NA	NA	NA	NA
32	0.001	16	400	6400	0.01	hump16	8	2	2	1.32893	1545	3067	23.5035	1	1	2	0.112	0.00452444	NA	NA	NA	NA	NA	NA	2	0.112	0.00452444	26	0.001	0.353862	26	0.001	0.353862	-0.0144336	0.181159	1.65102	0.579896	-0.0570738	0.017	26	0.001	0.353862	NA	NA	NA	NA	NA	NA	NA
33	0.001	16	400	6400	0.01	hump16	8	2	3	1.38177	901	4491	21.1942	1	1	1	0.011	0.00870308	2.09244e-18	1.00043	9.29068e-16	5.00837e-16	0.0111261	0.597	1	0.047	0.00448855	22	0.001	0.327425	22	0.001	0.32321	-0.00820185	0.203428	1.66315	0.771513	-0.0884428	0.002	23	0.001	0.331913	NA	NA	NA	NA	NA	NA	NA
34	0.001	16	400	6400	0.01	hump16	8	2	4	1.33872	1114	3488	17.6015	1	1	2	0.333	0.00147291	NA	NA	NA	NA	NA	NA	2	0.333	0.00147291	24	0.001	0.350929	24	0.001	0.350929	-0.0103343	0.192524	2.04033	0.738378	-0.0918836	0.004	24	0.001	0.350929	NA	NA	NA	NA	NA	NA	NA
35	0.001	16	400	6400	0.01	hump16	8	2	5	1.315	2109	2830	29.4381	1	1	2	0.336	0.00126565	NA	NA	NA	NA	NA	NA	2	0.336	0.00126565	26	0.001	0.34216	26	0.001	0.34216	-0.00760261	0.179554	1.57472	0.604971	-0.100255	0.001	26	0.001	0.34216	NA	NA	NA	NA	NA	NA	NA
36	0.001	16	400	6400	0.01	hump16	8	3	1	1.1016	2728	3484	25.3004	1.01803	5	2	0.202	0.00287905	NA	NA	NA	NA	NA	NA	2	0.202	0.00287905	21	0.001	0.280533	21	0.001	0.280533	-0.00935344	0.202231	2.09318	0.758057	-0.0790547	0.003	21	0.001	0.280533	NA	NA	NA	NA	NA	NA	NA
37	0.001	16	400	6400	0.01	hump16	8	3	2	1.13828	2917	3326	15.0349	1.00623	3	2	0.657	-0.00236975	NA	NA	NA	NA	NA	NA	2	0.657	-0.00236975	19	0.001	0.326683	19	0.001	0.326683	-0.00762883	0.229153	1.98319	0.826026	-0.115793	0.001	19	0.001	0.326683	NA	NA	NA	NA	NA	NA	NA
38	0.001	16	400	6400	0.01	hump16	8	3	3	1.06856	827	3533	18.9663	1.00953	3	2	0.838	-0.00380879	NA	NA	NA	NA	NA	NA	2	0.838	-0.00380879	22	0.001	0.368846	22	0.001	0.368846	-0.00718557	0.198235	1.97034	0.755573	-0.144789	0.001	22	0.001	0.368846	NA	NA	NA	NA	NA	NA	NA
39	0.001	16	400	6400	0.01	hump16	8	3	4	1.09425	3365	3625	19.5901	1.01668	2	2	0.136	0.00474602	NA	NA	NA	NA	NA	NA	2	0.136	0.00474602	26	0.001	0.352757	26	0.001	0.352757	-0.00748759	0.186614	1.75888	0.695618	-0.107675	0.001	26	0.001	0.352757	NA	NA	NA	NA	NA	NA	NA
40	0.001	16	400	6400	0.01	hump16	8	3	5	1.12166	2351	3745	18.0467	1.00288	4	2	0.129	0.00525366	NA	NA	NA	NA	NA	NA	2	0.129	0.00525366	18	0.001	0.371962	18	0.001	0.371962	-0.0105364	0.221552	1.78823	0.633514	-0.131311	0.001	18	0.001	0.371962	NA	NA	NA	NA	NA	NA	NA
41	0.001	16	400	6400	0.01	hump16	8	4	1	1.75516	618	3628	22.898	1.20502	2	1	0.004	0.00970432	NA	NA	NA	NA	NA	NA	1	0.301	0.00103582	30	0.001	0.38901	30	0.001	0.380342	-0.00842701	0.172906	1.54341	0.606371	-0.139419	0.001	31	0.001	0.390046	NA	NA	NA	NA	NA	NA	NA
42	0.001	16	400	6400	0.01	hump16	8	4	2	1.4094	1360	3017	20.7126	1.22411	2	2	0.175	0.00362484	NA	NA	NA	NA	NA	NA	2	0.175	0.00362484	26	0.001	0.401479	26	0.001	0.401479	-0.0054034	0.186158	1.56314	0.629589	-0.147005	0.001	26	0.001	0.401479	NA	NA	NA	NA	NA	NA	NA
43	0.001	16	400	6400	0.01	hump16	8	4	3	1.67817	657	4002	18.1111	1.2308	2	2	0.844	-0.00383959	NA	NA	NA	NA	NA	NA	2	0.844	-0.00383959	24	0.001	0.293894	24	0.001	0.293894	-0.00279568	0.196072	1.48243	0.564208	-0.141798	0.001	24	0.001	0.293894	NA	NA	NA	NA	NA	NA	NA
44	0.001	16	400	6400	0.01	hump16	8	4	4	1.70538	1009	4208	29.6454	1.23086	2	2	0.164	0.00306909	NA	NA	NA	NA	NA	NA	2	0.164	0.00306909	28	0.001	0.343244	28	0.001	0.343244	-0.0054998	0.187676	1.46332	0.503233	-0.160642	0.001	28	0.001	0.343244	NA	NA	NA	NA	NA	NA	NA
45	0.001	16	400	6400	0.01	hump16	8	4	5	1.4585	3784	4497	30.5169	1	1	2	0.004	0.0116857	0.0904183	0.712069	2.28169	1.24312	-0.17386	0.001	2	0.001	0.0107617	28	0.001	0.354723	28	0.001	0.353799	-0.00896116	0.177832	1.51041	0.670658	-0.0784731	0.001	30	0.001	0.365485	NA	NA	NA	NA	NA	NA	NA
46	0.001	16	400	6400	0.01	hump16	8	5	1	1.36964	1660	5199	20.94	1	1	2	0.311	0.00161032	NA	NA	NA	NA	NA	NA	2	0.311	0.00161032	20	0.001	0.329798	20	0.001	0.329798	-0.00966982	0.215179	1.88443	0.791547	-0.0919642	0.002	20	0.001	0.329798	NA	NA	NA	NA	NA	NA	NA
47	0.001	16	400	6400	0.01	hump16	8	5	2	1.29312	1341	3028	24.9937	1	1	2	0.15	0.00337488	NA	NA	NA	NA	NA	NA	2	0.15	0.00337488	17	0.001	0.282711	17	0.001	0.282711	-0.00606424	0.232758	1.94968	0.76988	-0.171034	0.001	17	0.001	0.282711	NA	NA	NA	NA	NA	NA	NA
48	0.001	16	400	6400	0.01	hump16	8	5	3	1.2424	1540	3454	19.2977	1	1	2	0.097	0.00572667	NA	NA	NA	NA	NA	NA	2	0.097	0.00572667	15	0.001	0.285212	15	0.001	0.285212	-0.00641216	0.250469	2.06622	1.01229	-0.103204	0.001	15	0.001	0.285212	NA	NA	NA	NA	NA	NA	NA
49	0.001	16	400	6400	0.01	hump16	8	5	4	1.2711	1828	5667	17.8477	1	1	2	0.581	-0.00143399	NA	NA	NA	NA	NA	NA	2	0.581	-0.00143399	37	0.001	0.425445	37	0.001	0.425445	-0.0116868	0.145314	1.33812	0.54294	-0.131276	0.001	37	0.001	0.425445	NA	NA	NA	NA	NA	NA	NA
50	0.001	16	400	6400	0.01	hump16	8	5	5	1.51127	1270	3155	19.5527	1	1	2	0.18	0.00389876	NA	NA	NA	NA	NA	NA	2	0.18	0.00389876	19	0.001	0.308268	19	0.001	0.308268	-0.0086146	0.218677	1.64978	0.64364	-0.0941941	0.003	19	0.001	0.308268	NA	NA	NA	NA	NA	NA	NA
51	0.001	16	400	6400	0.01	hump16	40	1	1	1.43866	2766	5560	31.0529	1.24918	2	1	0.003	0.00843411	NA	NA	NA	NA	NA	NA	1	0.126	0.00270034	35	0.001	0.362406	35	0.001	0.356673	-0.00868047	0.153443	1.44253	0.590402	-0.132806	0.001	36	0.001	0.365107	NA	NA	NA	NA	NA	NA	NA
52	0.001	16	400	6400	0.01	hump16	40	1	2	1.41151	2458	2927	26.292	1.17161	2	1	0.001	0.0130464	NA	NA	NA	NA	NA	NA	1	0.388	0.000249459	27	0.001	0.37497	27	0.001	0.362173	-0.00704795	0.180025	1.5758	0.606164	-0.163041	0.001	28	0.001	0.375219	NA	NA	NA	NA	NA	NA	NA
53	0.001	16	400	6400	0.01	hump16	40	1	3	1.34603	3119	3411	17.2922	1.22225	2	2	0.081	0.00665427	NA	NA	NA	NA	NA	NA	2	0.081	0.00665427	28	0.001	0.367478	28	0.001	0.367478	-0.00499032	0.176847	1.42768	0.684217	-0.138979	0.001	28	0.001	0.367478	NA	NA	NA	NA	NA	NA	NA
54	0.001	16	400	6400	0.01	hump16	40	1	4	1.41432	1201	3616	27.9684	1.23446	3	1	0.001	0.0139182	NA	NA	NA	NA	NA	NA	1	0.583	-0.000648266	28	0.001	0.321076	28	0.001	0.306509	-0.00901381	0.176779	1.83019	0.797132	-0.168567	0.001	29	0.001	0.320428	NA	NA	NA	NA	NA	NA	NA
55	0.001	16	400	6400	0.01	hump16	40	1	5	1.47418	1412	2919	26.8214	1.26941	3	1	0.001	0.0129605	NA	NA	NA	NA	NA	NA	1	0.165	0.00253294	34	0.001	0.409818	34	0.001	0.39939	-0.0108601	0.154611	1.67235	0.603526	-0.128022	0.001	35	0.001	0.412351	NA	NA	NA	NA	NA	NA	NA
56	0.001	16	400	6400	0.01	hump16	40	2	1	1.65968	2216	3506	24.9732	1.51639	2	1	0.001	0.0252441	0.0448087	0.999269	9.02284e-16	8.47825e-16	-0.0204588	0.368	1	0.014	0.00705448	24	0.001	0.297481	24	0.001	0.279291	-0.0112642	0.191368	1.75854	0.709587	-0.0898055	0.001	25	0.001	0.304535	1	0.001	0.0281273	1	0.001	0.0371736	17
57	0.001	16	400	6400	0.01	hump16	40	2	2	1.67798	1599	2443	22.628	1.60295	5	1	0.001	0.0151187	-0.0195035	1.00025	5.28895e-15	2.05872e-14	0.00799228	0.572	1	0.001	0.00749454	30	0.001	0.40483	30	0.001	0.397206	-0.0132131	0.163075	1.75313	0.720418	-0.0612923	0.008	31	0.001	0.412324	4	0.066	0.00853521	NA	NA	NA	NA
58	0.001	16	400	6400	0.01	hump16	40	2	3	1.55551	2858	3307	27.1468	1.54213	2	1	0.001	0.0254131	NA	NA	NA	NA	NA	NA	1	0.301	0.000959113	29	0.001	0.415849	29	0.001	0.391395	-0.012857	0.164256	1.54005	0.616261	-0.109678	0.001	30	0.001	0.416808	NA	NA	NA	NA	NA	NA	NA
59	0.001	16	400	6400	0.01	hump16	40	2	4	1.74491	3641	3872	26.1208	1.34516	2	1	0.001	0.021395	NA	NA	NA	NA	NA	NA	1	0.483	4.74087e-06	33	0.001	0.403082	33	0.001	0.381692	-0.00996422	0.163021	1.33188	0.479531	-0.107721	0.001	34	0.001	0.403087	NA	NA	NA	NA	NA	NA	NA
60	0.001	16	400	6400	0.01	hump16	40	2	5	1.55716	2479	2611	27.1699	1.51213	2	1	0.001	0.0188209	NA	NA	NA	NA	NA	NA	1	0.112	0.00260275	28	0.001	0.382272	28	0.001	0.366054	-0.0121963	0.172231	1.58434	0.597081	-0.106637	0.001	29	0.001	0.384875	NA	NA	NA	NA	NA	NA	NA
61	0.001	16	400	6400	0.01	hump16	40	3	1	1.74211	3843	4067	22.3187	1.11475	2	1	0.002	0.0125816	0.0425532	0.999537	9.62864e-16	7.82246e-16	-0.0376373	0.291	1	0.015	0.00618972	27	0.001	0.377441	27	0.001	0.371049	-0.00966043	0.181301	1.8318	0.716297	-0.100374	0.001	28	0.001	0.383631	1	0.003	0.0104619	1	0.001	0.0176784	22
62	0.001	16	400	6400	0.01	hump16	40	3	2	1.53848	2117	2146	15.0661	1.27392	3	2	0.097	0.00642373	NA	NA	NA	NA	NA	NA	2	0.097	0.00642373	27	0.001	0.361655	27	0.001	0.361655	-0.0120624	0.174509	1.58039	0.561623	-0.105906	0.001	27	0.001	0.361655	NA	NA	NA	NA	NA	NA	NA
63	0.001	16	400	6400	0.01	hump16	40	3	3	1.52956	3346	3817	21.5899	1.0117	2	2	0.482	-0.000225	NA	NA	NA	NA	NA	NA	2	0.482	-0.000225	14	0.001	0.233475	14	0.001	0.233475	-0.00937332	0.25685	2.07147	0.853417	-0.102337	0.001	14	0.001	0.233475	NA	NA	NA	NA	NA	NA	NA
64	0.001	16	400	6400	0.01	hump16	40	3	4	1.57885	1493	3755	33.2002	1.235	3	1	0.009	0.0060568	NA	NA	NA	NA	NA	NA	1	0.648	-0.00110396	28	0.001	0.343514	28	0.001	0.336353	-0.00438099	0.184396	1.62649	0.646048	-0.133447	0.001	29	0.001	0.34241	NA	NA	NA	NA	NA	NA	NA
65	0.001	16	400	6400	0.01	hump16	40	3	5	1.55715	1981	2865	25.0509	1.02062	3	2	0.683	-0.00179727	NA	NA	NA	NA	NA	NA	2	0.683	-0.00179727	22	0.001	0.280814	22	0.001	0.280814	-0.008402	0.200651	1.76719	0.700217	-0.0625302	0.011	22	0.001	0.280814	NA	NA	NA	NA	NA	NA	NA
66	0.001	16	400	6400	0.01	hump16	40	4	1	1.55825	1395	2650	22.3479	1.04693	2	2	0.125	0.00426206	NA	NA	NA	NA	NA	NA	2	0.125	0.00426206	28	0.001	0.374435	28	0.001	0.374435	-0.00684319	0.177737	1.5793	0.563378	-0.144862	0.001	28	0.001	0.374435	NA	NA	NA	NA	NA	NA	NA
67	0.001	16	400	6400	0.01	hump16	40	4	2	1.43922	1282	2873	22.2973	1	1	1	0.003	0.00930026	NA	NA	NA	NA	NA	NA	1	0.175	0.00209451	19	0.001	0.30545	19	0.001	0.298244	-0.00551287	0.221025	1.6547	0.657822	-0.121595	0.001	20	0.001	0.307545	NA	NA	NA	NA	NA	NA	NA
68	0.001	16	400	6400	0.01	hump16	40	4	3	1.65255	3105	3976	22.8026	1	1	2	0.89	-0.00433277	NA	NA	NA	NA	NA	NA	2	0.89	-0.00433277	25	0.001	0.356557	25	0.001	0.356557	-0.00995648	0.186951	1.7048	0.591465	-0.125145	0.001	25	0.001	0.356557	NA	NA	NA	NA	NA	NA	NA
69	0.001	16	400	6400	0.01	hump16	40	4	4	1.6449	1333	3659	18.2732	1.0073	3	2	0.439	0.000380129	NA	NA	NA	NA	NA	NA	2	0.439	0.000380129	21	0.001	0.35903	21	0.001	0.35903	-0.00743725	0.215806	2.18537	0.850447	-0.180119	0.001	21	0.001	0.35903	NA	NA	NA	NA	NA	NA	NA
70	0.001	16	400	6400	0.01	hump16	40	4	5	1.36322	1258	1661	15.4666	1.20536	4	2	0.06	0.0070625	NA	NA	NA	NA	NA	NA	2	0.06	0.0070625	18	0.001	0.250885	18	0.001	0.250885	-0.00897374	0.223127	1.86645	0.748979	-0.158875	0.001	18	0.001	0.250885	NA	NA	NA	NA	NA	NA	NA
71	0.001	16	400	6400	0.01	hump16	40	5	1	1.55497	1298	3262	20.332	1	1	2	0.087	0.00579709	NA	NA	NA	NA	NA	NA	2	0.087	0.00579709	27	0.001	0.377935	27	0.001	0.377935	-0.0087417	0.176785	1.7254	0.683891	-0.112737	0.001	27	0.001	0.377935	NA	NA	NA	NA	NA	NA	NA
72	0.001	16	400	6400	0.01	hump16	40	5	2	1.41717	1153	2779	30.5162	1	1	2	0.001	0.0115986	NA	NA	NA	NA	NA	NA	2	0.262	0.00166349	22	0.001	0.285608	22	0.001	0.275673	-0.00907051	0.199742	1.66713	0.719209	-0.113933	0.001	24	0.001	0.287271	NA	NA	NA	NA	NA	NA	NA
73	0.001	16	400	6400	0.01	hump16	40	5	3	1.55249	3067	3916	25.178	1	1	1	0.013	0.00679812	NA	NA	NA	NA	NA	NA	1	0.664	-0.00131872	33	0.001	0.433414	33	0.001	0.425298	-0.00988519	0.159926	1.42864	0.599487	-0.131596	0.001	34	0.001	0.432096	NA	NA	NA	NA	NA	NA	NA
74	0.001	16	400	6400	0.01	hump16	40	5	4	1.56121	2805	3234	24.305	1	1	2	0.099	0.00533974	NA	NA	NA	NA	NA	NA	2	0.099	0.00533974	27	0.001	0.331452	27	0.001	0.331452	-0.0129825	0.173675	1.73097	0.633265	-0.0793713	0.002	27	0.001	0.331452	NA	NA	NA	NA	NA	NA	NA
75	0.001	16	400	6400	0.01	hump16	40	5	5	1.45472	1437	3869	28.797	1	1	2	0.349	0.00116487	NA	NA	NA	NA	NA	NA	2	0.349	0.00116487	29	0.001	0.37469	29	0.001	0.37469	-0.0118407	0.16744	1.42246	0.545468	-0.0776147	0.001	29	0.001	0.37469	NA	NA	NA	NA	NA	NA	NA
76	0.001	16	400	6400	0.01	hump16	160	1	1	1.57811	2370	2561	13.954	1.12891	4	1	0.016	0.00960741	NA	NA	NA	NA	NA	NA	1	0.077	0.00448653	28	0.001	0.385107	28	0.001	0.379986	0.000612063	0.193669	1.75574	0.706607	-0.0740009	0.032	29	0.001	0.389593	NA	NA	NA	NA	NA	NA	NA
77	0.001	16	400	6400	0.01	hump16	160	1	2	1.48849	1853	4814	31.3987	1.00296	2	2	0.572	-0.00091116	NA	NA	NA	NA	NA	NA	2	0.572	-0.00091116	18	0.001	0.210229	18	0.001	0.210229	-0.011116	0.227284	1.72041	0.644299	-0.134646	0.001	18	0.001	0.210229	NA	NA	NA	NA	NA	NA	NA
78	0.001	16	400	6400	0.01	hump16	160	1	3	1.58146	2811	3290	23.571	1.04706	3	2	0.119	0.00459563	NA	NA	NA	NA	NA	NA	2	0.119	0.00459563	24	0.001	0.317726	24	0.001	0.317726	-0.0104533	0.189521	1.64169	0.740952	-0.0979551	0.001	24	0.001	0.317726	NA	NA	NA	NA	NA	NA	NA
79	0.001	16	400	6400	0.01	hump16	160	1	4	1.59595	3959	4542	20.6202	1.00869	2	2	0.941	-0.00590014	NA	NA	NA	NA	NA	NA	2	0.941	-0.00590014	23	0.001	0.351312	23	0.001	0.351312	-0.00663791	0.203301	1.87181	0.798958	-0.129149	0.001	23	0.001	0.351312	NA	NA	NA	NA	NA	NA	NA
80	0.001	16	400	6400	0.01	hump16	160	1	5	1.60855	2750	2983	26.8896	1.40283	6	1	0.004	0.00935906	NA	NA	NA	NA	NA	NA	1	0.761	-0.00182384	32	0.001	0.376308	32	0.001	0.365125	-0.0104714	0.159249	1.41822	0.518219	-0.162254	0.001	33	0.001	0.374484	NA	NA	NA	NA	NA	NA	NA
81	0.001	16	400	6400	0.01	hump16	160	2	1	1.65532	2552	2637	24.7774	1.27295	6	1	0.001	0.0131916	0.00792541	1.0002	1.01259e-15	1.5892e-15	0.0260116	0.813	1	0.004	0.0077713	24	0.001	0.281939	24	0.001	0.276519	-0.00635094	0.198256	1.86912	0.635184	-0.142691	0.001	25	0.001	0.289711	2	0.005	0.012928	2	0.001	0.02067	18
82	0.001	16	400	6400	0.01	hump16	160	2	2	1.71316	2464	2691	33.104	1.71449	6	2	0.001	0.0226637	0.00380974	0.718769	2.3602	1.28514	-0.344149	0.001	2	0.003	0.0116085	36	0.001	0.379046	36	0.001	0.367991	-0.0107809	0.148292	1.31317	0.528539	-0.0273003	0.067	38	0.001	0.390654	3	0.001	0.0219695	3	0.001	0.0466717	30
83	0.001	16	400	6400	0.01	hump16	160	2	3	1.68493	2532	3541	26.2483	1.77886	6	2	0.001	0.0315895	0.0617842	0.728634	2.28501	1.28485	-0.353347	0.001	2	0.038	0.00655885	30	0.001	0.35473	30	0.001	0.329699	-0.0117097	0.165206	1.69298	0.601704	-0.087191	0.001	32	0.001	0.361289	3	0.001	0.0289349	3	0.001	0.0525696	26
84	0.001	16	400	6400	0.01	hump16	160	2	4	1.7732	1924	3217	31.1034	1.80712	7	2	0.001	0.0209549	0.0364757	0.744565	2.14514	1.31219	-0.362815	0.001	2	0.026	0.00636784	35	0.001	0.400076	35	0.001	0.385489	-0.0112118	0.149305	1.36249	0.481419	-0.121243	0.001	37	0.001	0.406444	2	0.001	0.0159064	2	0.001	0.0273887	22
85	0.001	16	400	6400	0.01	hump16	160	2	5	1.72182	2564	2977	27.6769	1.28722	5	2	0.001	0.0198757	NA	NA	NA	NA	NA	NA	2	0.119	0.00409822	31	0.001	0.404611	31	0.001	0.388834	-0.0100491	0.161341	1.49034	0.54342	-0.100563	0.001	33	0.001	0.40871	NA	NA	NA	NA	NA	NA	NA
86	0.001	16	400	6400	0.01	hump16	160	3	1	1.56217	1748	3128	19.1488	1.33336	3	1	0.002	0.0200824	-0.0144928	1.00038	6.89371e-16	3.17733e-16	-0.00624445	0.36	1	0.028	0.00513964	27	0.001	0.403996	27	0.001	0.389053	-0.0112402	0.174296	1.95966	0.752309	-0.112225	0.001	28	0.001	0.409136	2	0.002	0.0139642	2	0.001	0.0263535	23
87	0.001	16	400	6400	0.01	hump16	160	3	2	1.50297	2397	2611	31.418	1.47743	8	1	0.001	0.011348	-0.0175439	1.00015	8.4898e-16	4.82391e-16	-0.0140151	0.069	1	0.037	0.00457984	22	0.001	0.267925	22	0.001	0.261156	-0.00953969	0.201295	1.81739	0.631243	-0.106547	0.001	23	0.001	0.272504	4	0.092	0.00634638	NA	NA	NA	NA
88	0.001	16	400	6400	0.01	hump16	160	3	3	1.64192	2835	3627	18.1576	1.41746	4	1	0.001	0.0347154	NA	NA	NA	NA	NA	NA	1	0.108	0.00290636	24	0.001	0.387675	24	0.001	0.355866	-0.000341691	0.198742	1.34955	0.561688	-0.206582	0.001	25	0.001	0.390581	NA	NA	NA	NA	NA	NA	NA
89	0.001	16	400	6400	0.01	hump16	160	3	4	1.62017	2277	2632	17.1807	1.60829	6	1	0.001	0.0432781	NA	NA	NA	NA	NA	NA	1	0.175	0.00191465	17	0.001	0.326511	17	0.001	0.285148	0.000324804	0.242203	2.01822	0.854704	-0.224804	0.001	18	0.001	0.328426	NA	NA	NA	NA	NA	NA	NA
90	0.001	16	400	6400	0.01	hump16	160	3	5	1.6541	2074	2693	23.4488	1.3754	5	1	0.001	0.0182182	NA	NA	NA	NA	NA	NA	1	0.158	0.00183137	18	0.001	0.35728	18	0.001	0.340893	-0.0146399	0.216618	1.82585	0.700598	-0.0979815	0.001	19	0.001	0.359112	NA	NA	NA	NA	NA	NA	NA
91	0.001	16	400	6400	0.01	hump16	160	4	1	1.75918	1978	2589	18.691	1.27916	5	2	0.151	0.00460566	NA	NA	NA	NA	NA	NA	2	0.151	0.00460566	30	0.001	0.431478	30	0.001	0.431478	-0.00863112	0.169061	1.65424	0.717845	-0.0740052	0.003	30	0.001	0.431478	NA	NA	NA	NA	NA	NA	NA
92	0.001	16	400	6400	0.01	hump16	160	4	2	1.6473	2496	2623	26.7934	1	1	1	0.004	0.00793032	NA	NA	NA	NA	NA	NA	1	0.087	0.00338914	24	0.001	0.305508	24	0.001	0.300967	-0.0128021	0.184001	1.58276	0.53696	-0.120183	0.001	25	0.001	0.308897	NA	NA	NA	NA	NA	NA	NA
93	0.001	16	400	6400	0.01	hump16	160	4	3	1.63527	1326	3187	21.9546	1.44927	4	1	0.001	0.0245351	0.0553672	0.998748	2.6091e-14	1.18647e-13	-0.0734504	0.122	1	0.02	0.00584828	25	0.001	0.382203	25	0.001	0.363517	-0.00510216	0.187666	1.79928	0.64607	-0.124456	0.001	26	0.001	0.388052	1	0.001	0.0215536	1	0.001	0.0327663	23
94	0.001	16	400	6400	0.01	hump16	160	4	4	1.72998	1634	4580	17.1377	1.1265	2	1	0.011	0.0121066	NA	NA	NA	NA	NA	NA	1	0.071	0.00385941	20	0.001	0.305768	20	0.001	0.297521	-0.0121252	0.206662	1.84271	0.664564	-0.0674421	0.003	21	0.001	0.309628	NA	NA	NA	NA	NA	NA	NA
95	0.001	16	400	6400	0.01	hump16	160	4	5	1.80407	1229	1562	20.1915	1.57713	5	1	0.001	0.0250084	NA	NA	NA	NA	NA	NA	1	0.228	0.00174655	24	0.001	0.299182	24	0.001	0.27592	-0.00496616	0.201746	1.57665	0.532727	-0.157893	0.001	25	0.001	0.300928	NA	NA	NA	NA	NA	NA	NA
96	0.001	16	400	6400	0.01	hump16	160	5	1	1.62537	1537	1678	26.0168	1.3101	5	1	0.001	0.0126146	NA	NA	NA	NA	NA	NA	1	0.267	0.00129285	29	0.001	0.387117	29	0.001	0.375795	-0.00969823	0.167407	1.42093	0.580267	-0.1058	0.001	30	0.001	0.38841	NA	NA	NA	NA	NA	NA	NA
97	0.001	16	400	6400	0.01	hump16	160	5	2	1.73571	2374	2860	24.2388	1.34752	4	2	0.001	0.025559	NA	NA	NA	NA	NA	NA	2	0.25	0.00183624	32	0.001	0.362794	32	0.001	0.339072	-0.00717322	0.159821	1.25473	0.457566	-0.151495	0.001	34	0.001	0.364631	NA	NA	NA	NA	NA	NA	NA
98	0.001	16	400	6400	0.01	hump16	160	5	3	1.6738	1895	3929	14.9141	1.35036	5	1	0.003	0.0165657	NA	NA	NA	NA	NA	NA	1	0.347	0.000863524	34	0.001	0.441873	34	0.001	0.426171	-0.00343113	0.171977	1.53569	0.615137	-0.201517	0.001	35	0.001	0.442737	NA	NA	NA	NA	NA	NA	NA
99	0.001	16	400	6400	0.01	hump16	160	5	4	1.67209	1543	2153	17.8132	1.37444	7	1	0.001	0.0277564	-0.00603318	1.00036	6.75145e-16	2.76054e-16	0.00827557	0.623	1	0.004	0.00764514	22	0.001	0.354481	22	0.001	0.334369	-0.00793194	0.209709	1.76421	0.587681	-0.104373	0.001	23	0.001	0.362126	1	0.04	0.00662367	1	0.001	0.0130724	22
100	0.001	16	400	6400	0.01	hump16	160	5	5	1.72588	2700	3272	19.216	1.34706	5	1	0.002	0.015843	NA	NA	NA	NA	NA	NA	1	0.182	0.00172047	24	0.001	0.385289	24	0.001	0.371166	-0.00583315	0.195946	1.60137	0.660622	-0.124726	0.001	25	0.001	0.387009	NA	NA	NA	NA	NA	NA	NA
101	0.001	16	400	6400	0.01	hump16	500	1	1	1.55343	3151	3237	23.1532	1.55761	6	2	0.001	0.0307831	0.0258263	0.721053	2.37109	1.29957	-0.186792	0.001	2	0.003	0.0107778	24	0.001	0.365494	24	0.001	0.345488	-0.00822935	0.193697	1.89331	0.738043	-0.158232	0.001	26	0.001	0.376272	1	0.001	0.0233074	1	0.001	0.0316946	16
102	0.001	16	400	6400	0.01	hump16	500	1	2	1.6562	1384	1964	28.3757	1.76579	8	2	0.001	0.0269811	0.0355582	0.720419	2.37696	1.31783	-0.21599	0.001	2	0.035	0.00624573	27	0.001	0.338967	27	0.001	0.318232	-0.00753638	0.176977	1.52754	0.641928	-0.073674	0.002	29	0.001	0.345213	1	0.004	0.00848289	1	0.001	0.0172309	29
103	0.001	16	400	6400	0.01	hump16	500	1	3	1.63434	1867	2054	26.2817	1.48777	9	2	0.075	0.00478697	NA	NA	NA	NA	NA	NA	2	0.075	0.00478697	26	0.001	0.315102	26	0.001	0.315102	-0.0105018	0.18063	1.55918	0.587351	-0.115064	0.001	26	0.001	0.315102	NA	NA	NA	NA	NA	NA	NA
104	0.001	16	400	6400	0.01	hump16	500	1	4	1.65272	2218	2315	24.9279	1.31611	8	1	0.001	0.0174191	NA	NA	NA	NA	NA	NA	1	0.765	-0.00153744	25	0.001	0.340919	25	0.001	0.321963	-0.00680526	0.191242	1.58373	0.567207	-0.205085	0.001	26	0.001	0.339382	NA	NA	NA	NA	NA	NA	NA
105	0.001	16	400	6400	0.01	hump16	500	1	5	1.60147	2121	2579	21.6293	1.43045	4	1	0.001	0.0275162	NA	NA	NA	NA	NA	NA	1	0.081	0.00328948	29	0.001	0.379843	29	0.001	0.355616	-0.00882464	0.175567	1.52727	0.59204	-0.134186	0.001	30	0.001	0.383132	NA	NA	NA	NA	NA	NA	NA
106	0.001	16	400	6400	0.01	hump16	500	2	1	1.66256	1634	2646	25.5239	1.29519	9	1	0.001	0.013741	NA	NA	NA	NA	NA	NA	1	0.257	0.00106464	27	0.001	0.327211	27	0.001	0.314535	-0.0118946	0.176312	1.79278	0.627943	-0.0767892	0.006	28	0.001	0.328276	NA	NA	NA	NA	NA	NA	NA
107	0.001	16	400	6400	0.01	hump16	500	2	2	1.64917	2282	2651	26.0263	1.69833	9	2	0.001	0.0270262	NA	NA	NA	NA	NA	NA	2	0.537	-0.000527403	27	0.001	0.316386	27	0.001	0.288832	-0.00365728	0.183744	1.56431	0.608153	-0.185792	0.001	29	0.001	0.315859	NA	NA	NA	NA	NA	NA	NA
108	0.001	16	400	6400	0.01	hump16	500	2	3	1.59336	1598	1889	25.2685	1.31871	8	1	0.001	0.0143001	NA	NA	NA	NA	NA	NA	1	0.436	7.49011e-05	19	0.001	0.293925	19	0.001	0.279699	-0.00383164	0.217501	1.82262	0.790539	-0.12101	0.001	20	0.001	0.293999	NA	NA	NA	NA	NA	NA	NA
109	0.001	16	400	6400	0.01	hump16	500	2	4	1.66302	2925	3091	31.4543	1.345	8	1	0.001	0.0111116	-0.0174703	1.0002	8.29976e-16	5.75255e-16	-0.0102947	0.171	1	0.001	0.00874453	27	0.001	0.355975	27	0.001	0.353608	-0.0150571	0.17108	1.6788	0.570328	-0.0979742	0.001	28	0.001	0.36472	4	0.08	0.00693971	NA	NA	NA	NA
110	0.001	16	400	6400	0.01	hump16	500	2	5	1.60637	3878	4815	21.1329	1.26538	7	1	0.001	0.0223675	0.00571429	1.00039	8.465e-16	3.91475e-16	0.031731	0.829	1	0.049	0.00451136	24	0.001	0.374853	24	0.001	0.356997	-0.0127147	0.190738	1.66827	0.718746	-0.112613	0.001	25	0.001	0.379364	1	0.008	0.00871451	1	0.001	0.0154939	23
111	0.001	16	400	6400	0.01	hump16	500	3	1	1.5661	2871	3756	21.5202	1.25388	4	1	0.002	0.0139484	NA	NA	NA	NA	NA	NA	1	0.551	-0.000529425	38	0.001	0.461695	38	0.001	0.447218	-0.0115338	0.148558	1.5336	0.510534	-0.0993134	0.002	39	0.001	0.461166	NA	NA	NA	NA	NA	NA	NA
112	0.001	16	400	6400	0.01	hump16	500	3	2	1.62251	2111	2407	25.0367	1.65004	7	1	0.001	0.0258201	NA	NA	NA	NA	NA	NA	1	0.16	0.00244917	27	0.001	0.403474	27	0.001	0.380103	-0.00959564	0.17222	1.5414	0.586387	-0.117559	0.001	28	0.001	0.405923	NA	NA	NA	NA	NA	NA	NA
113	0.001	16	400	6400	0.01	hump16	500	3	3	1.58603	2577	2648	24.4415	1.30418	6	1	0.014	0.00723364	-0.0170068	1.00028	1.50475e-15	2.08236e-15	-0.00221384	0.377	1	0.021	0.00544379	27	0.001	0.392134	27	0.001	0.390344	-0.0137882	0.168811	1.84772	0.655647	-0.0464581	0.038	28	0.001	0.397578	4	0.248	0.00320111	NA	NA	NA	NA
114	0.001	16	400	6400	0.01	hump16	500	3	4	1.58077	3714	3858	25.4271	1.44665	11	1	0.001	0.0182738	-0.0168831	1.00018	1.19046e-15	1.6816e-15	-0.000373544	0.386	1	0.002	0.00894476	31	0.001	0.360886	31	0.001	0.351557	-0.0106657	0.160063	1.40816	0.55003	-0.0644383	0.005	32	0.001	0.369831	1	0.008	0.00834556	1	0.001	0.0166864	30
115	0.001	16	400	6400	0.01	hump16	500	3	5	1.65528	1443	1494	25.5158	2.02156	8	2	0.001	0.0429142	0.0189596	0.721045	2.42199	1.38761	-0.353931	0.001	2	0.002	0.00994437	30	0.001	0.394196	30	0.001	0.361227	-0.00926038	0.173975	1.55244	0.554947	-0.122778	0.001	32	0.001	0.404141	2	0.001	0.0315207	2	0.001	0.0484144	23
116	0.001	16	400	6400	0.01	hump16	500	4	1	1.68607	1425	1814	28.2829	1.35922	9	1	0.001	0.0131597	-0.014881	1.00014	1.34187e-15	3.03264e-15	-0.0059226	0.234	1	0.018	0.00542233	27	0.001	0.309738	27	0.001	0.302001	-0.00944602	0.175946	1.48594	0.563646	-0.0682131	0.002	28	0.001	0.31516	1	0.043	0.00466308	1	0.001	0.0089173	20
117	0.001	16	400	6400	0.01	hump16	500	4	2	1.60453	2079	2255	28.6302	1.41568	11	2	0.001	0.0164331	0.00210514	0.715427	2.38898	1.29783	-0.310581	0.001	2	0.036	0.00632766	29	0.001	0.309331	29	0.001	0.299226	-0.0105114	0.171576	1.67271	0.591792	-0.0439851	0.043	31	0.001	0.315659	1	0.001	0.0123038	1	0.001	0.0196612	23
118	0.001	16	400	6400	0.01	hump16	500	4	3	1.63521	2099	2252	22.0834	1.64775	11	1	0.001	0.0285132	-0.0170068	1.00028	8.72436e-16	6.94488e-16	-0.0302579	0.049	1	0.018	0.00523216	33	0.001	0.456713	33	0.001	0.433432	-0.0112294	0.154902	1.53349	0.554654	-0.094627	0.002	34	0.001	0.461945	2	0.001	0.0225676	2	0.001	0.0416116	28
119	0.001	16	400	6400	0.01	hump16	500	4	4	1.65075	2234	2413	29.7073	1.37107	8	1	0.001	0.0158561	NA	NA	NA	NA	NA	NA	1	0.139	0.00231035	27	0.001	0.341146	27	0.001	0.3276	-0.0106219	0.174197	1.58599	0.617982	-0.105352	0.001	28	0.001	0.343456	NA	NA	NA	NA	NA	NA	NA
120	0.001	16	400	6400	0.01	hump16	500	4	5	1.6282	2761	2942	26.9139	1.585	8	1	0.001	0.0263343	0.0246734	1.00006	7.4797e-16	4.06463e-16	0.0456576	0.896	1	0.007	0.00725045	30	0.001	0.416761	30	0.001	0.397677	-0.0120793	0.160923	1.66818	0.569271	-0.107593	0.001	31	0.001	0.424011	2	0.001	0.0228735	2	0.001	0.0364958	21
121	0.001	16	400	6400	0.01	hump16	500	5	1	1.63712	2480	2673	23.3982	1.56872	6	1	0.001	0.019051	NA	NA	NA	NA	NA	NA	1	0.195	0.00199466	29	0.001	0.354535	29	0.001	0.337478	-0.0122492	0.163665	1.3629	0.526984	-0.0713598	0.003	30	0.001	0.356529	NA	NA	NA	NA	NA	NA	NA
122	0.001	16	400	6400	0.01	hump16	500	5	2	1.6436	2765	3342	29.4145	1.17325	4	1	0.001	0.01264	NA	NA	NA	NA	NA	NA	1	0.08	0.00329546	36	0.001	0.456388	36	0.001	0.447043	-0.011805	0.143576	1.26467	0.453303	-0.108141	0.001	37	0.001	0.459683	NA	NA	NA	NA	NA	NA	NA
123	0.001	16	400	6400	0.01	hump16	500	5	3	1.60298	2322	3188	24.0011	1.61519	7	1	0.001	0.0285453	0.0160727	1.00022	8.51758e-16	8.58148e-16	0.0519516	0.998	1	0.045	0.00435846	24	0.001	0.343788	24	0.001	0.319601	-0.00560657	0.191658	1.53053	0.573487	-0.136165	0.001	25	0.001	0.348147	1	0.002	0.0109761	1	0.001	0.0203653	29
124	0.001	16	400	6400	0.01	hump16	500	5	4	1.56573	1741	1780	12.6975	1.55303	9	1	0.001	0.0489288	0.00181488	1.0003	8.85131e-16	9.25375e-16	-0.0177907	0.358	1	0.005	0.00933849	26	0.001	0.351716	26	0.001	0.312126	-0.00347566	0.194927	1.51529	0.600517	-0.130069	0.001	27	0.001	0.361054	3	0.001	0.0418113	3	0.001	0.0657858	24
125	0.001	16	400	6400	0.01	hump16	500	5	5	1.60287	2126	2146	24.2346	1.88366	8	1	0.001	0.0244439	0.0136054	1.00033	7.74265e-16	1.07927e-15	-0.0347629	0.384	1	0.022	0.00563982	25	0.001	0.369512	25	0.001	0.350708	-0.00878591	0.188507	1.57341	0.582882	-0.122794	0.001	26	0.001	0.375152	2	0.001	0.0274259	2	0.001	0.0429116	21
126	0.001	16	400	6400	0.01	rand	1	1	1	1	1	3282	25.0073	1	1	2	0.054	0.00648586	NA	NA	NA	NA	NA	NA	2	0.054	0.00648586	23	0.001	0.281421	23	0.001	0.281421	-0.00809699	0.202626	1.5314	0.560466	-0.166645	0.001	23	0.001	0.281421	NA	NA	NA	NA	NA	NA	NA
127	0.001	16	400	6400	0.01	rand	1	2	1	1	1	2781	20.0194	1	1	2	0.858	-0.00429934	NA	NA	NA	NA	NA	NA	2	0.858	-0.00429934	29	0.001	0.391432	29	0.001	0.391432	-0.00439337	0.182043	1.31325	0.468842	-0.15369	0.001	29	0.001	0.391432	NA	NA	NA	NA	NA	NA	NA
128	0.001	16	400	6400	0.01	rand	1	3	1	1	1	3436	26.0592	1	1	2	0.566	-0.000952393	NA	NA	NA	NA	NA	NA	2	0.566	-0.000952393	22	0.001	0.254661	22	0.001	0.254661	-0.0101725	0.197987	1.70389	0.553901	-0.183643	0.001	22	0.001	0.254661	NA	NA	NA	NA	NA	NA	NA
129	0.001	16	400	6400	0.01	rand	1	4	1	1	1	3061	30.2765	1	1	2	0.432	-2.34507e-05	NA	NA	NA	NA	NA	NA	2	0.432	-2.34507e-05	30	0.001	0.323656	30	0.001	0.323656	-0.00954329	0.165279	1.59643	0.712791	-0.136354	0.001	30	0.001	0.323656	NA	NA	NA	NA	NA	NA	NA
130	0.001	16	400	6400	0.01	rand	1	5	1	1	1	2823	25.7862	1	1	2	0.464	0.00029732	NA	NA	NA	NA	NA	NA	2	0.464	0.00029732	29	0.001	0.342875	29	0.001	0.342875	-0.0142706	0.162183	1.6445	0.656181	-0.104853	0.001	29	0.001	0.342875	NA	NA	NA	NA	NA	NA	NA
131	0.001	16	400	6400	0.01	rand	1	6	1	1	1	3551	20.3734	1	1	2	0.864	-0.00400157	NA	NA	NA	NA	NA	NA	2	0.864	-0.00400157	28	0.001	0.326046	28	0.001	0.326046	-0.00190913	0.188275	1.57434	0.533922	-0.180945	0.001	28	0.001	0.326046	NA	NA	NA	NA	NA	NA	NA
132	0.001	16	400	6400	0.01	rand	1	7	1	1	1	3888	22.991	1	1	2	0.115	0.00449553	NA	NA	NA	NA	NA	NA	2	0.115	0.00449553	14	0.001	0.240828	14	0.001	0.240828	-0.0137944	0.255771	2.46144	1.06428	-0.131078	0.001	14	0.001	0.240828	NA	NA	NA	NA	NA	NA	NA
133	0.001	16	400	6400	0.01	rand	1	8	1	1	1	3641	27.7338	1	1	2	0.838	-0.00320906	NA	NA	NA	NA	NA	NA	2	0.838	-0.00320906	25	0.001	0.318419	25	0.001	0.318419	-0.00650162	0.191919	1.74048	0.634044	-0.179965	0.001	25	0.001	0.318419	NA	NA	NA	NA	NA	NA	NA
134	0.001	16	400	6400	0.01	rand	1	9	1	1	1	3233	21.3184	1	1	2	0.834	-0.00385198	NA	NA	NA	NA	NA	NA	2	0.834	-0.00385198	18	0.001	0.280937	18	0.001	0.280937	-0.0044318	0.228804	2.10103	0.801473	-0.127452	0.001	18	0.001	0.280937	NA	NA	NA	NA	NA	NA	NA
135	0.001	16	400	6400	0.01	rand	1	10	1	1	1	3913	28.3537	1	1	2	0.132	0.00392409	NA	NA	NA	NA	NA	NA	2	0.132	0.00392409	23	0.001	0.330051	23	0.001	0.330051	-0.0013515	0.201001	1.48808	0.669459	-0.149092	0.001	23	0.001	0.330051	NA	NA	NA	NA	NA	NA	NA
136	0.001	16	400	6400	0.01	rand	1	11	1	1	1
137	0.001	16	400	6400	0.01	rand	1	12	1	1	1	4558	29.1306	1	1	2	0.569	-0.000772116	NA	NA	NA	NA	NA	NA	2	0.569	-0.000772116	31	0.001	0.366969	31	0.001	0.366969	-0.0101406	0.165412	1.54599	0.555832	-0.102776	0.001	31	0.001	0.366969	NA	NA	NA	NA	NA	NA	NA
138	0.001	16	400	6400	0.01	rand	1	13	1	1	1	2873	25.6446	1	1	2	0.753	-0.00253224	NA	NA	NA	NA	NA	NA	2	0.753	-0.00253224	25	0.001	0.313156	25	0.001	0.313156	-0.00844869	0.189576	1.54563	0.594017	-0.156952	0.001	25	0.001	0.313156	NA	NA	NA	NA	NA	NA	NA
139	0.001	16	400	6400	0.01	rand	1	14	1	1	1	2942	21.6238	1	1	2	0.62	-0.00193355	NA	NA	NA	NA	NA	NA	2	0.62	-0.00193355	18	0.001	0.229717	18	0.001	0.229717	-0.00837072	0.222559	1.71661	0.606965	-0.114835	0.001	18	0.001	0.229717	NA	NA	NA	NA	NA	NA	NA
140	0.001	16	400	6400	0.01	rand	1	15	1	1	1	2787	25.5341	1	1	2	0.614	-0.00126011	NA	NA	NA	NA	NA	NA	2	0.614	-0.00126011	25	0.001	0.318778	25	0.001	0.318778	-0.0103337	0.185491	1.62787	0.59128	-0.0868159	0.001	25	0.001	0.318778	NA	NA	NA	NA	NA	NA	NA
141	0.001	16	400	6400	0.01	rand	1	16	1	1	1	3794	26.0948	1	1	2	0.373	0.000662006	NA	NA	NA	NA	NA	NA	2	0.373	0.000662006	22	0.001	0.322112	22	0.001	0.322112	-0.0129998	0.196688	1.68209	0.620247	-0.0513453	0.023	22	0.001	0.322112	NA	NA	NA	NA	NA	NA	NA
142	0.001	16	400	6400	0.01	rand	1	17	1	1	1	3696	15.9806	1	1	2	0.662	-0.00239072	NA	NA	NA	NA	NA	NA	2	0.662	-0.00239072	20	0.001	0.30475	20	0.001	0.30475	-0.0113496	0.206326	1.919	0.703841	-0.110527	0.001	20	0.001	0.30475	NA	NA	NA	NA	NA	NA	NA
143	0.001	16	400	6400	0.01	rand	1	18	1	1	1	4062	35.5437	1	1	2	0.128	0.00327928	NA	NA	NA	NA	NA	NA	2	0.128	0.00327928	27	0.001	0.35049	27	0.001	0.35049	-0.00954547	0.178268	1.58561	0.64116	-0.111686	0.001	27	0.001	0.35049	NA	NA	NA	NA	NA	NA	NA
144	0.001	16	400	6400	0.01	rand	1	19	1	1	1	4401	18.9928	1	1	2	0.156	0.00382923	NA	NA	NA	NA	NA	NA	2	0.156	0.00382923	22	0.001	0.313811	22	0.001	0.313811	-0.0117121	0.20449	2.12403	0.837832	-0.118951	0.001	22	0.001	0.313811	NA	NA	NA	NA	NA	NA	NA
145	0.001	16	400	6400	0.01	rand	1	20	1	1	1	3390	29.7924	1	1	2	0.92	-0.00411285	NA	NA	NA	NA	NA	NA	2	0.92	-0.00411285	31	0.001	0.306708	31	0.001	0.306708	-0.00649301	0.167591	1.53591	0.612366	-0.0914654	0.001	31	0.001	0.306708	NA	NA	NA	NA	NA	NA	NA
146	0.001	16	400	6400	0.01	rand	1	21	1	1	1	3905	24.8076	1	1	2	0.762	-0.00275485	NA	NA	NA	NA	NA	NA	2	0.762	-0.00275485	26	0.001	0.315277	26	0.001	0.315277	-0.0112935	0.177142	1.85784	0.677443	-0.119504	0.001	26	0.001	0.315277	NA	NA	NA	NA	NA	NA	NA
147	0.001	16	400	6400	0.01	rand	1	22	1	1	1	3157	20.8272	1	1	2	0.705	-0.00225105	NA	NA	NA	NA	NA	NA	2	0.705	-0.00225105	24	0.001	0.33479	24	0.001	0.33479	-0.00725111	0.19347	1.93567	0.868293	-0.0595122	0.002	24	0.001	0.33479	NA	NA	NA	NA	NA	NA	NA
148	0.001	16	400	6400	0.01	rand	1	23	1	1	1	3740	17.8447	1	1	2	0.606	-0.00156766	NA	NA	NA	NA	NA	NA	2	0.606	-0.00156766	22	0.001	0.331229	22	0.001	0.331229	-0.0169517	0.192262	2.05886	0.760725	-0.0796022	0.003	22	0.001	0.331229	NA	NA	NA	NA	NA	NA	NA
149	0.001	16	400	6400	0.01	rand	1	24	1	1	1	4041	18.2962	1	1	2	0.572	-0.00113158	NA	NA	NA	NA	NA	NA	2	0.572	-0.00113158	33	0.001	0.407675	33	0.001	0.407675	-0.0089939	0.161897	1.5139	0.78494	-0.0482451	0.028	33	0.001	0.407675	NA	NA	NA	NA	NA	NA	NA
150	0.001	16	400	6400	0.01	rand	1	25	1	1	1	3300	11.9634	1	1	2	0.912	-0.00580102	NA	NA	NA	NA	NA	NA	2	0.912	-0.00580102	23	0.001	0.353058	23	0.001	0.353058	-0.0111965	0.193076	1.73828	0.782924	-0.132001	0.001	23	0.001	0.353058	NA	NA	NA	NA	NA	NA	NA
151	0.001	16	400	6400	0.01	rand	8	1	1	1.36201	942	4194	18.0031	1	1	2	0.507	-0.000623046	NA	NA	NA	NA	NA	NA	2	0.507	-0.000623046	25	0.001	0.344423	25	0.001	0.344423	-0.00130314	0.20188	1.94363	0.787217	-0.143659	0.001	25	0.001	0.344423	NA	NA	NA	NA	NA	NA	NA
152	0.001	16	400	6400	0.01	rand	8	1	2	1.50635	1181	3761	20.1616	1	1	2	0.161	0.0041512	NA	NA	NA	NA	NA	NA	2	0.161	0.0041512	27	0.001	0.380272	27	0.001	0.380272	-0.00053121	0.191823	1.63674	0.808644	-0.160117	0.001	27	0.001	0.380272	NA	NA	NA	NA	NA	NA	NA
153	0.001	16	400	6400	0.01	rand	8	1	3	1.39132	1191	4680	30.7951	1	1	2	0.429	0.000233092	NA	NA	NA	NA	NA	NA	2	0.429	0.000233092	19	0.001	0.244685	19	0.001	0.244685	-0.00814063	0.22012	1.72381	0.612098	-0.148884	0.001	19	0.001	0.244685	NA	NA	NA	NA	NA	NA	NA
154	0.001	16	400	6400	0.01	rand	8	1	4	1.25766	962	5814	23.3547	1	1	2	0.805	-0.00347668	NA	NA	NA	NA	NA	NA	2	0.805	-0.00347668	22	0.001	0.325222	22	0.001	0.325222	-0.0109045	0.201654	1.89445	0.738051	-0.0729602	0.003	22	0.001	0.325222	NA	NA	NA	NA	NA	NA	NA
155	0.001	16	400	6400	0.01	rand	8	1	5	1.43971	990	3208	15.1677	1	1	2	0.872	-0.00513152	NA	NA	NA	NA	NA	NA	2	0.872	-0.00513152	22	0.001	0.370844	22	0.001	0.370844	-0.00781021	0.206638	1.63659	0.632564	-0.163131	0.001	22	0.001	0.370844	NA	NA	NA	NA	NA	NA	NA
156	0.001	16	400	6400	0.01	rand	8	2	1	1.20181	1795	4905	22.369	1	1	2	0.077	0.00567966	NA	NA	NA	NA	NA	NA	2	0.077	0.00567966	21	0.001	0.306583	21	0.001	0.306583	0.00135876	0.21818	1.93212	0.803199	-0.158834	0.001	21	0.001	0.306583	NA	NA	NA	NA	NA	NA	NA
157	0.001	16	400	6400	0.01	rand	8	2	2	1.32893	1095	3232	24.7702	1	1	2	0.602	-0.00105627	NA	NA	NA	NA	NA	NA	2	0.602	-0.00105627	20	0.001	0.303741	20	0.001	0.303741	-0.00449689	0.216428	1.7792	0.701906	-0.159757	0.001	20	0.001	0.303741	NA	NA	NA	NA	NA	NA	NA
158	0.001	16	400	6400	0.01	rand	8	2	3	1.38177	3021	4880	23.4819	1	1	2	0.968	-0.00594333	NA	NA	NA	NA	NA	NA	2	0.968	-0.00594333	24	0.001	0.32477	24	0.001	0.32477	-0.010139	0.185575	1.68883	0.701632	-0.111379	0.001	24	0.001	0.32477	NA	NA	NA	NA	NA	NA	NA
159	0.001	16	400	6400	0.01	rand	8	2	4	1.33872	1545	4272	16.3937	1	1	2	0.088	0.00664962	NA	NA	NA	NA	NA	NA	2	0.088	0.00664962	17	0.001	0.325207	17	0.001	0.325207	-0.0137256	0.222368	2.14666	0.825405	-0.0751682	0.005	17	0.001	0.325207	NA	NA	NA	NA	NA	NA	NA
160	0.001	16	400	6400	0.01	rand	8	2	5	1.315	2128	4226	25.0789	1	1	2	0.838	-0.00351958	NA	NA	NA	NA	NA	NA	2	0.838	-0.00351958	28	0.001	0.329902	28	0.001	0.329902	-0.00631311	0.17932	1.52866	0.704004	-0.142421	0.001	28	0.001	0.329902	NA	NA	NA	NA	NA	NA	NA
161	0.001	16	400	6400	0.01	rand	8	3	1	1.1016	2905	3013	31.5745	1.01709	3	2	0.458	0.000236972	NA	NA	NA	NA	NA	NA	2	0.458	0.000236972	24	0.001	0.379759	24	0.001	0.379759	-0.0105397	0.187776	1.69632	0.705677	-0.127549	0.001	24	0.001	0.379759	NA	NA	NA	NA	NA	NA	NA
162	0.001	16	400	6400	0.01	rand	8	3	2	1.13828	1702	2994	28.1554	1.00626	3	2	0.423	0.000475765	NA	NA	NA	NA	NA	NA	2	0.423	0.000475765	20	0.001	0.334175	20	0.001	0.334175	-0.00791418	0.211845	1.74125	0.750831	-0.156916	0.001	20	0.001	0.334175	NA	NA	NA	NA	NA	NA	NA
163	0.001	16	400	6400	0.01	rand	8	3	3	1.06856	2815	3183	30.7249	1.01527	4	2	0.387	0.00059289	NA	NA	NA	NA	NA	NA	2	0.387	0.00059289	24	0.001	0.253233	24	0.001	0.253233	-0.0101197	0.187064	1.67868	0.61029	-0.118375	0.001	24	0.001	0.253233	NA	NA	NA	NA	NA	NA	NA
164	0.001	16	400	6400	0.01	rand	8	3	4	1.09425	1825	2886	20.8564	1.01136	4	2	0.941	-0.00546141	NA	NA	NA	NA	NA	NA	2	0.941	-0.00546141	21	0.001	0.285014	21	0.001	0.285014	-0.00855182	0.205709	1.96142	0.714553	-0.124076	0.001	21	0.001	0.285014	NA	NA	NA	NA	NA	NA	NA
165	0.001	16	400	6400	0.01	rand	8	3	5	1.12166	3749	3865	24.7894	1.0013	2	2	0.403	0.000810965	NA	NA	NA	NA	NA	NA	2	0.403	0.000810965	26	0.001	0.340928	26	0.001	0.340928	-0.00668194	0.18916	1.51739	0.591273	-0.119615	0.001	26	0.001	0.340928	NA	NA	NA	NA	NA	NA	NA
166	0.001	16	400	6400	0.01	rand	8	4	1	1.75516	784	4481	24.9985	1.2309	2	2	0.911	-0.0048137	NA	NA	NA	NA	NA	NA	2	0.911	-0.0048137	20	0.001	0.323463	20	0.001	0.323463	-0.00497091	0.214668	1.71535	0.610271	-0.143025	0.001	20	0.001	0.323463	NA	NA	NA	NA	NA	NA	NA
167	0.001	16	400	6400	0.01	rand	8	4	2	1.4094	1035	3059	34.4179	1.20093	2	2	0.374	0.000730057	NA	NA	NA	NA	NA	NA	2	0.374	0.000730057	24	0.001	0.258052	24	0.001	0.258052	-0.0126152	0.188052	1.74835	0.607269	-0.0761819	0.001	24	0.001	0.258052	NA	NA	NA	NA	NA	NA	NA
168	0.001	16	400	6400	0.01	rand	8	4	3	1.67817	822	2656	18.3589	1.22611	2	2	0.275	0.00195707	NA	NA	NA	NA	NA	NA	2	0.275	0.00195707	27	0.001	0.318552	27	0.001	0.318552	-0.00887568	0.175292	1.58903	0.632511	-0.0979146	0.001	27	0.001	0.318552	NA	NA	NA	NA	NA	NA	NA
169	0.001	16	400	6400	0.01	rand	8	4	4	1.70538	638	4305	23.0506	1.2307	2	2	0.367	0.000736457	NA	NA	NA	NA	NA	NA	2	0.367	0.000736457	22	0.001	0.306576	22	0.001	0.306576	-0.00852847	0.204414	1.67848	0.665412	-0.144539	0.001	22	0.001	0.306576	NA	NA	NA	NA	NA	NA	NA
170	0.001	16	400	6400	0.01	rand	8	4	5	1.4585	2446	5411	24.9445	1	1	2	0.164	0.00370095	NA	NA	NA	NA	NA	NA	2	0.164	0.00370095	17	0.001	0.261088	17	0.001	0.261088	-0.00538027	0.236973	1.78189	0.712468	-0.0905991	0.001	17	0.001	0.261088	NA	NA	NA	NA	NA	NA	NA
171	0.001	16	400	6400	0.01	rand	8	5	1	1.36964	1472	3936	25.5719	1	1	2	0.901	-0.0047748	NA	NA	NA	NA	NA	NA	2	0.901	-0.0047748	25	0.001	0.382121	25	0.001	0.382121	-0.0129316	0.181272	1.79423	0.605562	-0.156197	0.001	25	0.001	0.382121	NA	NA	NA	NA	NA	NA	NA
172	0.001	16	400	6400	0.01	rand	8	5	2	1.29312	1828	2950	22.7087	1	1	2	0.161	0.00395972	NA	NA	NA	NA	NA	NA	2	0.161	0.00395972	28	0.001	0.408084	28	0.001	0.408084	-0.0112296	0.171196	1.63875	0.589883	-0.134655	0.001	28	0.001	0.408084	NA	NA	NA	NA	NA	NA	NA
173	0.001	16	400	6400	0.01	rand	8	5	3	1.2424	1420	2488	23.652	1	1	2	0.544	-0.000706692	NA	NA	NA	NA	NA	NA	2	0.544	-0.000706692	27	0.001	0.357691	27	0.001	0.357691	-0.00587272	0.184153	1.3955	0.561969	-0.0941306	0.001	27	0.001	0.357691	NA	NA	NA	NA	NA	NA	NA
174	0.001	16	400	6400	0.01	rand	8	5	4	1.2711	1489	1679	12.9682	1	1	2	0.52	-0.00107491	NA	NA	NA	NA	NA	NA	2	0.52	-0.00107491	27	0.001	0.368006	27	0.001	0.368006	-0.00766428	0.182706	1.69483	0.582414	-0.0807817	0.001	27	0.001	0.368006	NA	NA	NA	NA	NA	NA	NA
175	0.001	16	400	6400	0.01	rand	8	5	5	1.51127	1365	4810	12.0191	1	1	2	0.815	-0.00438835	NA	NA	NA	NA	NA	NA	2	0.815	-0.00438835	18	0.001	0.362764	18	0.001	0.362764	-0.00486523	0.235391	2.17127	0.780454	-0.0641843	0.023	18	0.001	0.362764	NA	NA	NA	NA	NA	NA	NA
176	0.001	16	400	6400	0.01	rand	40	1	1	1.43866	2857	3018	23.9387	1.18028	3	2	0.112	0.00455151	NA	NA	NA	NA	NA	NA	2	0.112	0.00455151	30	0.001	0.387916	30	0.001	0.387916	-0.00766171	0.170468	1.40521	0.52005	-0.159904	0.001	30	0.001	0.387916	NA	NA	NA	NA	NA	NA	NA
177	0.001	16	400	6400	0.01	rand	40	1	2	1.41151	960	2679	20.2359	1.04355	4	2	0.848	-0.004213	NA	NA	NA	NA	NA	NA	2	0.848	-0.004213	29	0.001	0.398835	29	0.001	0.398835	-0.00769057	0.171431	1.42908	0.579852	-0.0767035	0.002	29	0.001	0.398835	NA	NA	NA	NA	NA	NA	NA
178	0.001	16	400	6400	0.01	rand	40	1	3	1.34603	3674	4342	25.8137	1.07397	2	2	0.061	0.00561222	NA	NA	NA	NA	NA	NA	2	0.061	0.00561222	30	0.001	0.395047	30	0.001	0.395047	-0.00897084	0.166954	1.79698	0.710641	-0.113409	0.001	30	0.001	0.395047	NA	NA	NA	NA	NA	NA	NA
179	0.001	16	400	6400	0.01	rand	40	1	4	1.41432	1890	2243	23.7985	1.29972	3	1	0.001	0.0102011	-0.00649351	1.0003	4.57457e-16	3.86662e-16	0.0175976	0.74	1	0.001	0.00971041	23	0.001	0.286581	23	0.001	0.28609	-0.00977086	0.195522	1.6514	0.595427	-0.0936401	0.001	24	0.001	0.296291	1	0.011	0.0074282	1	0.001	0.0118184	17
180	0.001	16	400	6400	0.01	rand	40	1	5	1.47418	3311	8180	20.7023	1.0225	2	2	0.963	-0.00616972	NA	NA	NA	NA	NA	NA	2	0.963	-0.00616972	21	0.001	0.312745	21	0.001	0.312745	-0.00698327	0.20885	1.6436	0.721972	-0.15015	0.001	21	0.001	0.312745	NA	NA	NA	NA	NA	NA	NA
181	0.001	16	400	6400	0.01	rand	40	2	1	1.65968	2775	4301	21.3579	1.43112	2	1	0.001	0.0200731	-0.0175439	1.00016	5.7733e-16	9.39604e-16	-0.00199017	0.342	1	0.001	0.0151932	23	0.001	0.32742	23	0.001	0.32254	-0.00957121	0.198409	1.7845	0.74855	-0.0913748	0.001	24	0.001	0.342613	1	0.001	0.0156899	1	0.001	0.0258574	26
182	0.001	16	400	6400	0.01	rand	40	2	2	1.67798	2089	2605	20.9867	1.57615	4	1	0.001	0.0181328	-0.0212766	1.00024	6.2888e-16	6.73272e-16	-0.000213318	0.453	1	0.001	0.0108338	29	0.001	0.503869	29	0.001	0.49657	-0.00518246	0.180809	1.66443	0.635776	-0.178809	0.001	30	0.001	0.514703	2	0.001	0.0228433	2	0.001	0.043723	29
183	0.001	16	400	6400	0.01	rand	40	2	3	1.55551	2009	3460	27.5298	1.44278	3	1	0.001	0.0128458	0.035431	0.999636	4.76385e-16	4.86332e-16	0.0443829	0.883	1	0.031	0.00521551	26	0.001	0.292657	26	0.001	0.285027	-0.00919684	0.181696	1.52987	0.661049	-0.10132	0.001	27	0.001	0.297872	1	0.003	0.0093891	1	0.001	0.0182534	30
184	0.001	16	400	6400	0.01	rand	40	2	4	1.74491	2964	3341	24.3027	1.48723	2	1	0.001	0.0178826	-0.00250627	1.00031	4.36358e-16	3.10788e-16	0.0138364	0.664	1	0.001	0.0146336	27	0.001	0.35959	27	0.001	0.356341	-0.0040021	0.191424	1.74794	0.605205	-0.14803	0.001	28	0.001	0.374224	1	0.001	0.0191962	1	0.001	0.0315655	28
185	0.001	16	400	6400	0.01	rand	40	2	5	1.55716	1285	1927	18.0796	1.59537	3	1	0.001	0.0125829	-0.0124294	1.00021	5.37532e-16	4.88351e-16	-0.021751	0.091	1	0.001	0.0159271	25	0.001	0.337916	25	0.001	0.34126	-0.0025828	0.200418	1.88837	0.746703	-0.165979	0.001	26	0.001	0.353843	1	0.01	0.00948166	1	0.001	0.0161133	22
186	0.001	16	400	6400	0.01	rand	40	3	1	1.74211	2602	3168	21.1602	1.01034	3	2	0.789	-0.00312395	NA	NA	NA	NA	NA	NA	2	0.789	-0.00312395	21	0.001	0.341474	21	0.001	0.341474	-0.00911001	0.20671	2.20423	0.939515	-0.143685	0.001	21	0.001	0.341474	NA	NA	NA	NA	NA	NA	NA
187	0.001	16	400	6400	0.01	rand	40	3	2	1.53848	1277	2169	19.7506	1.17226	3	2	0.3	0.00129107	NA	NA	NA	NA	NA	NA	2	0.3	0.00129107	21	0.001	0.288395	21	0.001	0.288395	-0.0122114	0.213268	1.85346	0.850828	-0.104442	0.002	21	0.001	0.288395	NA	NA	NA	NA	NA	NA	NA
188	0.001	16	400	6400	0.01	rand	40	3	3	1.52956	1970	2745	17.974	1.18837	2	2	0.653	-0.00244545	NA	NA	NA	NA	NA	NA	2	0.653	-0.00244545	24	0.001	0.343195	24	0.001	0.343195	0.00230095	0.21041	1.78629	0.7354	-0.169961	0.001	24	0.001	0.343195	NA	NA	NA	NA	NA	NA	NA
189	0.001	16	400	6400	0.01	rand	40	3	4	1.57885	2382	4415	31.1466	1	1	2	0.278	0.00174349	NA	NA	NA	NA	NA	NA	2	0.278	0.00174349	21	0.001	0.270064	21	0.001	0.270064	-0.00589549	0.206921	1.84308	0.732043	-0.129886	0.001	21	0.001	0.270064	NA	NA	NA	NA	NA	NA	NA
190	0.001	16	400	6400	0.01	rand	40	3	5	1.55715	3519	3871	26.7995	1	1	2	0.187	0.00294675	NA	NA	NA	NA	NA	NA	2	0.187	0.00294675	22	0.001	0.312251	22	0.001	0.312251	-0.00778748	0.201923	1.76192	0.682653	-0.109476	0.001	22	0.001	0.312251	NA	NA	NA	NA	NA	NA	NA
191	0.001	16	400	6400	0.01	rand	40	4	1	1.55825	3148	3447	32.7693	1.011	2	2	0.053	0.00515315	NA	NA	NA	NA	NA	NA	2	0.053	0.00515315	28	0.001	0.31613	28	0.001	0.31613	-0.012188	0.168584	1.58131	0.670254	-0.0547086	0.002	28	0.001	0.31613	NA	NA	NA	NA	NA	NA	NA
192	0.001	16	400	6400	0.01	rand	40	4	2	1.43922	2093	2671	18.7793	1	1	2	0.385	0.000684438	NA	NA	NA	NA	NA	NA	2	0.385	0.000684438	29	0.001	0.389415	29	0.001	0.389415	-0.00879957	0.16814	1.62131	0.638454	-0.0559345	0.014	29	0.001	0.389415	NA	NA	NA	NA	NA	NA	NA
193	0.001	16	400	6400	0.01	rand	40	4	3	1.65255	2949	3477	24.1683	1.00179	2	2	0.919	-0.00433358	NA	NA	NA	NA	NA	NA	2	0.919	-0.00433358	25	0.001	0.33852	25	0.001	0.33852	-0.00833374	0.188913	1.68566	0.702171	-0.123618	0.001	25	0.001	0.33852	NA	NA	NA	NA	NA	NA	NA
194	0.001	16	400	6400	0.01	rand	40	4	4	1.6449	3577	4307	22.4538	1	1	2	0.32	0.00119476	NA	NA	NA	NA	NA	NA	2	0.32	0.00119476	32	0.001	0.379603	32	0.001	0.379603	-0.0105081	0.163563	1.44035	0.483444	-0.143186	0.001	32	0.001	0.379603	NA	NA	NA	NA	NA	NA	NA
195	0.001	16	400	6400	0.01	rand	40	4	5	1.36322	1970	4319	14.5733	1.1354	2	2	0.876	-0.00489656	NA	NA	NA	NA	NA	NA	2	0.876	-0.00489656	23	0.001	0.333422	23	0.001	0.333422	-0.00730915	0.204872	1.86885	0.724458	-0.171441	0.001	23	0.001	0.333422	NA	NA	NA	NA	NA	NA	NA
196	0.001	16	400	6400	0.01	rand	40	5	1	1.55497	1752	3370	25.2356	1	1	2	0.339	0.00110844	NA	NA	NA	NA	NA	NA	2	0.339	0.00110844	21	0.001	0.291659	21	0.001	0.291659	-0.00686061	0.20435	1.76863	0.590054	-0.219222	0.001	21	0.001	0.291659	NA	NA	NA	NA	NA	NA	NA
197	0.001	16	400	6400	0.01	rand	40	5	2	1.41717	1358	3472	17.7197	1	1	2	0.918	-0.00491231	NA	NA	NA	NA	NA	NA	2	0.918	-0.00491231	26	0.001	0.309901	26	0.001	0.309901	-0.00523795	0.181817	1.61983	0.603438	-0.113529	0.001	26	0.001	0.309901	NA	NA	NA	NA	NA	NA	NA
198	0.001	16	400	6400	0.01	rand	40	5	3	1.55249	2865	3700	24.4219	1	1	2	0.451	0.000478274	NA	NA	NA	NA	NA	NA	2	0.451	0.000478274	31	0.001	0.408628	31	0.001	0.408628	-0.0126347	0.15671	1.43681	0.532351	-0.0993852	0.001	31	0.001	0.408628	NA	NA	NA	NA	NA	NA	NA
199	0.001	16	400	6400	0.01	rand	40	5	4	1.56121	1551	2657	21.8505	1	1	2	0.525	-0.000649705	NA	NA	NA	NA	NA	NA	2	0.525	-0.000649705	24	0.001	0.266618	24	0.001	0.266618	-0.00991948	0.189595	1.84436	0.750556	-0.146257	0.001	24	0.001	0.266618	NA	NA	NA	NA	NA	NA	NA
200	0.001	16	400	6400	0.01	rand	40	5	5	1.45472	893	2813	24.3415	1	1	2	0.363	0.000909672	NA	NA	NA	NA	NA	NA	2	0.363	0.000909672	25	0.001	0.372543	25	0.001	0.372543	-0.0136283	0.184688	1.75635	0.680744	-0.100674	0.002	25	0.001	0.372543	NA	NA	NA	NA	NA	NA	NA
201	0.001	16	400	6400	0.01	rand	160	1	1	1.57811	2825	3245	22.7961	1.00878	2	2	0.484	-0.000360596	NA	NA	NA	NA	NA	NA	2	0.484	-0.000360596	24	0.001	0.287251	24	0.001	0.287251	-0.0127691	0.182054	1.68943	0.668704	-0.143861	0.001	24	0.001	0.287251	NA	NA	NA	NA	NA	NA	NA
202	0.001	16	400	6400	0.01	rand	160	1	2	1.48849	3029	3802	24.5799	1	1	2	0.749	-0.00256707	NA	NA	NA	NA	NA	NA	2	0.749	-0.00256707	29	0.001	0.359563	29	0.001	0.359563	-0.00253378	0.180441	1.43737	0.552124	-0.157501	0.001	29	0.001	0.359563	NA	NA	NA	NA	NA	NA	NA
203	0.001	16	400	6400	0.01	rand	160	1	3	1.58146	1779	2292	11.4774	1.16004	4	2	0.911	-0.00610369	NA	NA	NA	NA	NA	NA	2	0.911	-0.00610369	17	0.001	0.298807	17	0.001	0.298807	-0.0102351	0.226967	2.08688	0.829708	-0.162865	0.001	17	0.001	0.298807	NA	NA	NA	NA	NA	NA	NA
204	0.001	16	400	6400	0.01	rand	160	1	4	1.59595	2910	3232	18.4279	1	1	2	0.941	-0.00563027	NA	NA	NA	NA	NA	NA	2	0.941	-0.00563027	26	0.001	0.384723	26	0.001	0.384723	-0.0116145	0.179914	1.55958	0.638091	-0.110082	0.001	26	0.001	0.384723	NA	NA	NA	NA	NA	NA	NA
205	0.001	16	400	6400	0.01	rand	160	1	5	1.60855	2718	2943	22.937	1.00587	2	1	0.012	0.00807423	0.0882525	0.996389	5.61245e-16	9.11667e-16	0.0548886	0.916	1	0.017	0.00605291	19	0.001	0.263682	19	0.001	0.26166	-0.0062736	0.228004	1.83468	0.725849	-0.167542	0.001	20	0.001	0.269735	1	0.305	0.00104574	NA	NA	NA	NA
206	0.001	16	400	6400	0.01	rand	160	2	1	1.65532	3057	3186	15.5983	1.13888	4	2	0.667	-0.00218781	NA	NA	NA	NA	NA	NA	2	0.667	-0.00218781	17	0.001	0.312387	17	0.001	0.312387	-0.00122722	0.240322	2.24363	0.851263	-0.158936	0.001	17	0.001	0.312387	NA	NA	NA	NA	NA	NA	NA
207	0.001	16	400	6400	0.01	rand	160	2	2	1.71316	1908	2504	19.2699	1.02723	2	2	0.559	-0.00105651	NA	NA	NA	NA	NA	NA	2	0.559	-0.00105651	12	0.001	0.246647	12	0.001	0.246647	-0.00335743	0.288049	2.21838	1.17307	-0.130854	0.001	12	0.001	0.246647	NA	NA	NA	NA	NA	NA	NA
208	0.001	16	400	6400	0.01	rand	160	2	3	1.68493	2826	3066	18.6744	1.08905	6	2	0.243	0.00253702	NA	NA	NA	NA	NA	NA	2	0.243	0.00253702	25	0.001	0.373591	25	0.001	0.373591	-0.0120306	0.186613	2.04456	0.730315	-0.10798	0.001	25	0.001	0.373591	NA	NA	NA	NA	NA	NA	NA
209	0.001	16	400	6400	0.01	rand	160	2	4	1.7732	2038	2497	19.9166	1.31298	5	1	0.025	0.00693884	NA	NA	NA	NA	NA	NA	1	0.256	0.00154337	23	0.001	0.306436	23	0.001	0.30104	-0.0102248	0.198145	1.7767	0.723563	-0.134735	0.001	24	0.001	0.307979	NA	NA	NA	NA	NA	NA	NA
210	0.001	16	400	6400	0.01	rand	160	2	5	1.72182	2704	3056	20.8554	1.04077	3	2	0.217	0.00313059	NA	NA	NA	NA	NA	NA	2	0.217	0.00313059	25	0.001	0.317263	25	0.001	0.317263	-0.0130634	0.180521	1.80218	0.653234	-0.0838174	0.001	25	0.001	0.317263	NA	NA	NA	NA	NA	NA	NA
211	0.001	16	400	6400	0.01	rand	160	3	1	1.56217	1899	2379	30.8493	1.37823	5	1	0.002	0.00799952	-0.0169492	1.00015	4.84077e-16	5.01681e-16	-0.0117273	0.061	1	0.008	0.00601151	27	0.001	0.351127	27	0.001	0.349139	-0.011477	0.172801	1.63967	0.688366	-0.0970781	0.001	28	0.001	0.357139	4	0.114	0.00572874	NA	NA	NA	NA
212	0.001	16	400	6400	0.01	rand	160	3	2	1.50297	2009	4274	29.6825	1.15154	4	1	0.022	0.00557095	0.00349406	1.00034	6.90497e-16	7.72971e-16	-0.0284944	0.2	1	0.044	0.00372553	21	0.001	0.273231	21	0.001	0.271385	-0.0124604	0.202497	1.79991	0.736361	-0.0658627	0.005	22	0.001	0.276956	3	0.292	0.00206189	NA	NA	NA	NA
213	0.001	16	400	6400	0.01	rand	160	3	3	1.64192	3808	3846	26.7519	1.80456	6	1	0.002	0.010994	0.0112994	1.00022	4.06275e-16	2.2646e-16	0.00719082	0.559	1	0.009	0.00786902	23	0.001	0.274381	23	0.001	0.271256	-0.0058091	0.205975	1.59582	0.62842	-0.151196	0.001	24	0.001	0.28225	2	0.005	0.0113382	2	0.001	0.0192004	18
214	0.001	16	400	6400	0.01	rand	160	3	4	1.62017	2388	2489	29.7343	1.38334	5	1	0.001	0.0115935	0.0237288	1	1.01332e-15	2.64072e-15	-0.0351038	0.349	1	0.004	0.00871265	26	0.001	0.290057	26	0.001	0.287176	-0.0113179	0.178248	1.68986	0.714262	-0.0871061	0.001	27	0.001	0.298769	4	0.167	0.00399371	NA	NA	NA	NA
215	0.001	16	400	6400	0.01	rand	160	3	5	1.6541	1151	2436	19.0672	1.57279	4	1	0.001	0.0147294	0.0314465	0.999855	4.88574e-16	3.53181e-16	0.0612257	0.94	1	0.001	0.0154926	18	0.001	0.272242	18	0.001	0.273006	-0.000788103	0.234246	2.18241	0.773052	-0.174549	0.001	19	0.001	0.287735	2	0.003	0.0184903	2	0.001	0.0274031	15
216	0.001	16	400	6400	0.01	rand	160	4	1	1.75918	1254	2091	28.5053	1.29183	6	1	0.004	0.0111293	0.00384615	1.00023	5.00506e-16	7.31284e-16	-0.0149077	0.416	1	0.007	0.00627831	28	0.001	0.368421	28	0.001	0.36357	-0.0104994	0.170227	1.59116	0.58277	-0.0889938	0.001	29	0.001	0.374699	4	0.202	0.00419012	NA	NA	NA	NA
217	0.001	16	400	6400	0.01	rand	160	4	2	1.6473	2646	2905	27.947	1.07339	3	2	0.461	2.48128e-05	NA	NA	NA	NA	NA	NA	2	0.461	2.48128e-05	29	0.001	0.289338	29	0.001	0.289338	-0.0112912	0.167607	1.45326	0.59492	-0.10599	0.001	29	0.001	0.289338	NA	NA	NA	NA	NA	NA	NA
218	0.001	16	400	6400	0.01	rand	160	4	3	1.63527	1814	3871	30.0547	1.25534	2	2	0.052	0.00539737	NA	NA	NA	NA	NA	NA	2	0.052	0.00539737	28	0.001	0.319645	28	0.001	0.319645	-0.0123117	0.165809	1.65866	0.56821	-0.115137	0.001	28	0.001	0.319645	NA	NA	NA	NA	NA	NA	NA
219	0.001	16	400	6400	0.01	rand	160	4	4	1.72998	2429	4115	27.7705	1.28431	3	1	0.006	0.00745239	NA	NA	NA	NA	NA	NA	1	0.417	0.000245413	25	0.001	0.311244	25	0.001	0.304037	-0.0102023	0.185746	1.61526	0.587733	-0.186288	0.001	26	0.001	0.311489	NA	NA	NA	NA	NA	NA	NA
220	0.001	16	400	6400	0.01	rand	160	4	5	1.80407	1387	3060	31.3089	1.44575	3	2	0.055	0.00574741	NA	NA	NA	NA	NA	NA	2	0.055	0.00574741	27	0.001	0.309648	27	0.001	0.309648	-0.0103693	0.176036	1.68214	0.65589	-0.0917594	0.001	27	0.001	0.309648	NA	NA	NA	NA	NA	NA	NA
221	0.001	16	400	6400	0.01	rand	160	5	1	1.62537	1898	2250	31.3495	1.10267	5	2	0.165	0.00326089	NA	NA	NA	NA	NA	NA	2	0.165	0.00326089	22	0.001	0.265435	22	0.001	0.265435	-0.00325487	0.210818	1.75637	0.80846	-0.153258	0.001	22	0.001	0.265435	NA	NA	NA	NA	NA	NA	NA
222	0.001	16	400	6400	0.01	rand	160	5	2	1.73571	2993	4085	21.5376	1.17446	3	1	0.016	0.00777225	NA	NA	NA	NA	NA	NA	1	0.163	0.00205416	24	0.001	0.34362	24	0.001	0.337901	-0.00876796	0.193259	1.72733	0.707508	-0.0592868	0.003	25	0.001	0.345674	NA	NA	NA	NA	NA	NA	NA
223	0.001	16	400	6400	0.01	rand	160	5	3	1.6738	1844	3088	20.5191	1.283	4	1	0.016	0.00743271	0.0117647	1.00032	1.21789e-15	2.78433e-15	-0.0527388	0.05	1	0.006	0.00920949	21	0.001	0.333323	21	0.001	0.3351	-0.013955	0.203752	1.78918	0.653393	-0.116334	0.001	22	0.001	0.342532	3	0.277	0.00281143	NA	NA	NA	NA
224	0.001	16	400	6400	0.01	rand	160	5	4	1.67209	1826	2043	28.3512	1.27626	6	1	0.002	0.0112271	NA	NA	NA	NA	NA	NA	1	0.117	0.00255762	23	0.001	0.318359	23	0.001	0.30969	-0.006852	0.196643	1.63701	0.612376	-0.187899	0.001	24	0.001	0.320917	NA	NA	NA	NA	NA	NA	NA
225	0.001	16	400	6400	0.01	rand	160	5	5	1.72588	2280	2661	22.9943	1.18793	3	1	0.002	0.0109724	NA	NA	NA	NA	NA	NA	1	0.151	0.00241289	25	0.001	0.343668	25	0.001	0.335109	-0.00936365	0.183874	1.86808	0.671953	-0.0918747	0.001	26	0.001	0.346081	NA	NA	NA	NA	NA	NA	NA
226	0.001	16	400	6400	0.01	rand	500	1	1	1.55343	2296	2324	23.8179	1.22338	5	2	0.156	0.00332079	NA	NA	NA	NA	NA	NA	2	0.156	0.00332079	25	0.001	0.361872	25	0.001	0.361872	-0.00561496	0.190192	1.76808	0.72605	-0.126072	0.001	25	0.001	0.361872	NA	NA	NA	NA	NA	NA	NA
227	0.001	16	400	6400	0.01	rand	500	1	2	1.6562	1284	1613	26.4698	1.42839	9	1	0.001	0.0174015	0.00642899	1.00027	6.56919e-16	7.68545e-16	0.0309137	0.86	1	0.001	0.0153412	26	0.001	0.358862	26	0.001	0.356802	-0.0106054	0.182287	1.57271	0.594628	-0.0663518	0.002	27	0.001	0.374204	3	0.001	0.0221064	3	0.001	0.0368676	21
228	0.001	16	400	6400	0.01	rand	500	1	3	1.63434	1558	1636	25	1.38254	12	1	0.002	0.00921532	-0.0141844	1.00034	4.36752e-16	2.48639e-16	0.0236643	0.903	1	0.016	0.00503249	24	0.001	0.346511	24	0.001	0.342328	-0.00465917	0.205444	1.6453	0.604815	-0.149557	0.001	25	0.001	0.351544	9	0.14	0.00930513	NA	NA	NA	NA
229	0.001	16	400	6400	0.01	rand	500	1	4	1.65272	2844	3212	27.3067	1.10014	5	2	0.188	0.00285577	NA	NA	NA	NA	NA	NA	2	0.188	0.00285577	30	0.001	0.342215	30	0.001	0.342215	-0.00512689	0.173063	1.28248	0.491608	-0.136309	0.001	30	0.001	0.342215	NA	NA	NA	NA	NA	NA	NA
230	0.001	16	400	6400	0.01	rand	500	1	5	1.60147	1781	1955	28.2829	1.20749	7	2	0.47	8.89461e-05	NA	NA	NA	NA	NA	NA	2	0.47	8.89461e-05	18	0.001	0.266868	18	0.001	0.266868	-0.0103447	0.218121	1.75604	0.649776	-0.139409	0.001	18	0.001	0.266868	NA	NA	NA	NA	NA	NA	NA
231	0.001	16	400	6400	0.01	rand	500	2	1	1.66256	2056	3003	23.3598	1.39505	7	2	0.113	0.00481646	NA	NA	NA	NA	NA	NA	2	0.113	0.00481646	22	0.001	0.336549	22	0.001	0.336549	-0.0118754	0.201701	1.87982	0.69281	-0.14269	0.001	22	0.001	0.336549	NA	NA	NA	NA	NA	NA	NA
232	0.001	16	400	6400	0.01	rand	500	2	2	1.64917	1267	1525	16.9068	1.69732	11	1	0.001	0.0228465	-0.0212766	1.00024	3.85405e-16	1.73618e-16	0.00336837	0.502	1	0.001	0.0217389	18	0.001	0.385294	18	0.001	0.384187	-0.00323521	0.233255	2.21005	0.866909	-0.164619	0.001	19	0.001	0.407033	3	0.001	0.0261722	3	0.001	0.0441156	18
233	0.001	16	400	6400	0.01	rand	500	2	3	1.59336	1784	1941	16.9878	1.09087	4	2	0.335	0.00162568	NA	NA	NA	NA	NA	NA	2	0.335	0.00162568	20	0.001	0.41591	20	0.001	0.41591	-0.00990067	0.207422	2.18543	0.8837	-0.0799399	0.002	20	0.001	0.41591	NA	NA	NA	NA	NA	NA	NA
234	0.001	16	400	6400	0.01	rand	500	2	4	1.66302	2079	2459	31.6166	1.26113	8	2	0.095	0.00383893	NA	NA	NA	NA	NA	NA	2	0.095	0.00383893	26	0.001	0.307209	26	0.001	0.307209	-0.00833398	0.183275	1.67633	0.692197	-0.14349	0.001	26	0.001	0.307209	NA	NA	NA	NA	NA	NA	NA
235	0.001	16	400	6400	0.01	rand	500	2	5	1.60637	2599	2652	28.5848	1.58196	8	1	0.018	0.00586276	-0.00628931	1.00033	9.24006e-16	2.86229e-15	-0.0250571	0.173	1	0.018	0.00544593	28	0.001	0.350362	28	0.001	0.349945	-0.00971926	0.180885	1.48807	0.495465	-0.112487	0.001	29	0.001	0.355808	2	0.001	0.0127694	2	0.001	0.0254577	24
236	0.001	16	400	6400	0.01	rand	500	3	1	1.5661	2623	2658	18.7989	1.26182	6	1	0.002	0.0175958	NA	NA	NA	NA	NA	NA	1	0.077	0.00344888	26	0.001	0.408079	26	0.001	0.393932	-0.00807589	0.189124	1.72065	0.657258	-0.152354	0.001	27	0.001	0.411528	NA	NA	NA	NA	NA	NA	NA
237	0.001	16	400	6400	0.01	rand	500	3	2	1.62251	1224	1298	19.2166	1.49074	10	1	0.004	0.0121292	0.0117647	1.00032	8.40992e-16	1.5372e-15	-0.0202597	0.394	1	0.001	0.0145446	17	0.001	0.26682	17	0.001	0.269235	-0.00932809	0.23889	2.11309	0.802268	-0.148667	0.001	18	0.001	0.281365	4	0.157	0.00644605	NA	NA	NA	NA
238	0.001	16	400	6400	0.01	rand	500	3	3	1.58603	1325	1533	25.334	1.26547	7	2	0.137	0.00388876	NA	NA	NA	NA	NA	NA	2	0.137	0.00388876	19	0.001	0.277082	19	0.001	0.277082	-0.00569207	0.223404	2.11578	0.914952	-0.121511	0.001	19	0.001	0.277082	NA	NA	NA	NA	NA	NA	NA
239	0.001	16	400	6400	0.01	rand	500	3	4	1.58077	1565	2215	20.5474	1.65488	11	1	0.001	0.0213474	-0.0169492	1.00015	4.66197e-16	3.54035e-16	-0.00471767	0.222	1	0.018	0.00567958	27	0.001	0.36072	27	0.001	0.345052	-0.0042786	0.181908	1.64888	0.63041	-0.134146	0.001	28	0.001	0.366399	4	0.001	0.031613	4	0.001	0.0476601	16
240	0.001	16	400	6400	0.01	rand	500	3	5	1.65528	1829	2162	22.0454	1.24815	9	1	0.018	0.00717464	NA	NA	NA	NA	NA	NA	1	0.063	0.00379741	26	0.001	0.310386	26	0.001	0.307009	-0.00932956	0.177021	1.52978	0.518809	-0.144077	0.001	27	0.001	0.314184	NA	NA	NA	NA	NA	NA	NA
241	0.001	16	400	6400	0.01	rand	500	4	1	1.68607	1211	1352	20.985	1.45317	11	1	0.007	0.0100293	NA	NA	NA	NA	NA	NA	1	0.071	0.00375453	19	0.001	0.25677	19	0.001	0.250495	-0.0133152	0.212263	2.42131	0.944484	-0.133206	0.001	20	0.001	0.260525	NA	NA	NA	NA	NA	NA	NA
242	0.001	16	400	6400	0.01	rand	500	4	2	1.60453	1560	1773	16.3109	1.23039	7	1	0.003	0.013466	-0.00603318	1.00036	4.2727e-16	2.15058e-16	0.00722509	0.61	1	0.043	0.00530069	26	0.001	0.393868	26	0.001	0.385702	-0.011512	0.178135	1.69162	0.676874	-0.0511635	0.014	27	0.001	0.399168	4	0.344	0.00217483	NA	NA	NA	NA
243	0.001	16	400	6400	0.01	rand	500	4	3	1.63521	1985	2280	20.7829	1.14181	6	2	0.123	0.00476657	NA	NA	NA	NA	NA	NA	2	0.123	0.00476657	32	0.001	0.346724	32	0.001	0.346724	-0.0115152	0.158084	1.49147	0.578516	-0.111398	0.001	32	0.001	0.346724	NA	NA	NA	NA	NA	NA	NA
244	0.001	16	400	6400	0.01	rand	500	4	4	1.65075	3001	3033	23.1985	1.48768	6	1	0.001	0.0200166	-0.0020202	1.00033	6.48361e-16	8.86365e-16	0.023183	0.804	1	0.002	0.0108955	25	0.001	0.36669	25	0.001	0.357569	-0.00842827	0.189454	1.68076	0.643355	-0.128528	0.001	26	0.001	0.377586	1	0.04	0.00545162	1	0.002	0.0115534	24
245	0.001	16	400	6400	0.01	rand	500	4	5	1.6282	1372	1840	16.8273	1.35233	9	1	0.024	0.0088026	-0.0170068	1.00028	2.38201e-15	8.21062e-15	0.0130645	0.839	1	0.05	0.0043298	22	0.001	0.37905	22	0.001	0.374578	-0.0072227	0.20257	1.74795	0.724914	-0.0867665	0.003	23	0.001	0.38338	4	0.21	0.00487218	NA	NA	NA	NA
246	0.001	16	400	6400	0.01	rand	500	5	1	1.63712	3196	3644	23.4351	1.70099	3	1	0.001	0.0315155	-0.0154882	1.00022	3.94698e-16	2.05257e-16	-0.00136497	0.43	1	0.001	0.0232001	21	0.001	0.28041	21	0.001	0.272094	-0.0107284	0.203142	1.89166	0.684811	-0.077175	0.001	22	0.001	0.30361	1	0.001	0.0293649	1	0.001	0.0462097	28
247	0.001	16	400	6400	0.01	rand	500	5	2	1.6436	1401	1872	28.7686	1.50446	8	1	0.001	0.0101319	NA	NA	NA	NA	NA	NA	1	0.1	0.00312021	29	0.001	0.332589	29	0.001	0.325577	-0.00815688	0.170969	1.56734	0.578386	-0.111482	0.001	30	0.001	0.335709	NA	NA	NA	NA	NA	NA	NA
248	0.001	16	400	6400	0.01	rand	500	5	3	1.60298	1960	3027	31.1595	1.21366	5	2	0.187	0.00273853	NA	NA	NA	NA	NA	NA	2	0.187	0.00273853	23	0.001	0.295126	23	0.001	0.295126	-0.00744348	0.195748	1.65824	0.66218	-0.0976352	0.001	23	0.001	0.295126	NA	NA	NA	NA	NA	NA	NA
249	0.001	16	400	6400	0.01	rand	500	5	4	1.56573	1394	1612	19.5024	1.30207	7	2	0.302	0.00177981	NA	NA	NA	NA	NA	NA	2	0.302	0.00177981	18	0.001	0.311022	18	0.001	0.311022	-0.0057276	0.223049	1.83204	0.700982	-0.182999	0.001	18	0.001	0.311022	NA	NA	NA	NA	NA	NA	NA
250	0.001	16	400	6400	0.01	rand	500	5	5	1.60287	2504	2812	28.0002	1.3015	3	1	0.002	0.0113601	-0.0138249	1.00016	1.17027e-15	3.84189e-15	0.00616536	0.454	1	0.024	0.00544412	30	0.001	0.343417	30	0.001	0.337501	-0.00441703	0.17599	1.44554	0.526544	-0.10325	0.001	31	0.001	0.348862	1	0.004	0.00848469	1	0.001	0.0141652	21
251	0.001	16	400	6400	0.01	wave	1	1	1	1	1	3282	25.0073	1	1	2	0.001	0.0354421	NA	NA	NA	NA	NA	NA	2	0.071	0.00487691	24	0.001	0.285536	24	0.001	0.254971	-0.00825176	0.198214	1.51575	0.55522	-0.162366	0.001	26	0.001	0.290413	NA	NA	NA	NA	NA	NA	NA
252	0.001	16	400	6400	0.01	wave	1	2	1	1	1	2781	20.0194	1	1	2	0.001	0.0541567	NA	NA	NA	NA	NA	NA	2	0.127	0.00425958	29	0.001	0.391432	29	0.001	0.341535	-0.00439337	0.182043	1.31325	0.468842	-0.15369	0.001	31	0.001	0.395692	NA	NA	NA	NA	NA	NA	NA
253	0.001	16	400	6400	0.01	wave	1	3	1	1	1	3436	26.0592	1	1	2	0.001	0.044452	NA	NA	NA	NA	NA	NA	2	0.113	0.0042394	22	0.001	0.254661	22	0.001	0.214449	-0.0101725	0.197987	1.70389	0.553901	-0.183643	0.001	24	0.001	0.258901	NA	NA	NA	NA	NA	NA	NA
254	0.001	16	400	6400	0.01	wave	1	4	1	1	1	3061	30.2765	1	1	2	0.001	0.0409584	NA	NA	NA	NA	NA	NA	2	0.4	0.000909113	31	0.001	0.32768	31	0.001	0.28763	-0.00951404	0.161321	1.50316	0.571729	-0.130683	0.001	33	0.001	0.328589	NA	NA	NA	NA	NA	NA	NA
255	0.001	16	400	6400	0.01	wave	1	5	1	1	1	2823	25.7862	1	1	2	0.001	0.064752	NA	NA	NA	NA	NA	NA	2	0.542	-0.000174403	29	0.001	0.342875	29	0.001	0.277949	-0.0142706	0.162183	1.6445	0.656181	-0.104853	0.001	31	0.001	0.342701	NA	NA	NA	NA	NA	NA	NA
256	0.001	16	400	6400	0.01	wave	1	6	1	1	1	3551	20.3734	1	1	2	0.001	0.0369256	-0.00694678	0.705365	2.74615	2.06168	-0.15865	0.001	2	0.004	0.0119828	27	0.001	0.321726	27	0.001	0.296783	-0.00285088	0.190871	1.57264	0.627992	-0.139909	0.001	29	0.001	0.333709	NA	NA	NA	NA	NA	NA	NA
257	0.001	16	400	6400	0.01	wave	1	7	1	1	1	3888	22.991	1	1	2	0.001	0.0540427	NA	NA	NA	NA	NA	NA	2	0.162	0.00310431	15	0.001	0.245263	15	0.001	0.194325	-0.013706	0.246808	2.54552	1.05894	-0.124161	0.001	17	0.001	0.248367	NA	NA	NA	NA	NA	NA	NA
258	0.001	16	400	6400	0.01	wave	1	8	1	1	1	3641	27.7338	1	1	2	0.001	0.0405251	-0.00744327	0.703979	2.66712	2.00823	-0.18018	0.001	2	0.009	0.00958509	26	0.001	0.322283	26	0.001	0.291342	-0.00500288	0.188486	1.5775	0.550327	-0.15693	0.001	28	0.001	0.331868	NA	NA	NA	NA	NA	NA	NA
259	0.001	16	400	6400	0.01	wave	1	9	1	1	1	3233	21.3184	1	1	2	0.001	0.0491821	NA	NA	NA	NA	NA	NA	2	0.601	-0.00107331	19	0.001	0.2855	19	0.001	0.235245	-0.0047744	0.222665	1.96493	0.778279	-0.109168	0.001	21	0.001	0.284427	NA	NA	NA	NA	NA	NA	NA
260	0.001	16	400	6400	0.01	wave	1	10	1	1	1	3913	28.3537	1	1	2	0.001	0.038942	NA	NA	NA	NA	NA	NA	2	0.543	-0.000161849	23	0.001	0.330051	23	0.001	0.290947	-0.0013515	0.201001	1.48808	0.669459	-0.149092	0.001	25	0.001	0.329889	NA	NA	NA	NA	NA	NA	NA
261	0.001	16	400	6400	0.01	wave	1	11	1	1	1
262	0.001	16	400	6400	0.01	wave	1	12	1	1	1	4558	29.1306	1	1	2	0.001	0.0500704	NA	NA	NA	NA	NA	NA	2	0.45	0.000157359	31	0.001	0.366969	31	0.001	0.317056	-0.0101406	0.165412	1.54599	0.555832	-0.102776	0.001	33	0.001	0.367127	NA	NA	NA	NA	NA	NA	NA
263	0.001	16	400	6400	0.01	wave	1	13	1	1	1	2873	25.6446	1	1	2	0.001	0.0470462	NA	NA	NA	NA	NA	NA	2	0.119	0.00367709	25	0.001	0.313156	25	0.001	0.269787	-0.00844869	0.189576	1.54563	0.594017	-0.156952	0.001	27	0.001	0.316833	NA	NA	NA	NA	NA	NA	NA
264	0.001	16	400	6400	0.01	wave	1	14	1	1	1	2942	21.6238	1	1	2	0.001	0.0483547	0.0197658	0.703186	2.87357	2.171	-0.121559	0.003	2	0.023	0.00700394	18	0.001	0.229717	18	0.001	0.188366	-0.00654847	0.224108	2.09529	0.784487	-0.258519	0.001	20	0.001	0.236721	NA	NA	NA	NA	NA	NA	NA
265	0.001	16	400	6400	0.01	wave	1	15	1	1	1	2787	25.5341	1	1	2	0.001	0.0551085	-0.0129324	0.7036	2.36422	1.7853	-0.134692	0.003	2	0.017	0.00835563	26	0.001	0.322731	26	0.001	0.275978	-0.0120524	0.184211	1.60264	0.673074	-0.125653	0.001	28	0.001	0.331087	NA	NA	NA	NA	NA	NA	NA
266	0.001	16	400	6400	0.01	wave	1	16	1	1	1	3794	26.0948	1	1	2	0.001	0.0487254	NA	NA	NA	NA	NA	NA	2	0.456	0.000130856	22	0.001	0.322112	22	0.001	0.273518	-0.0129998	0.196688	1.68209	0.620247	-0.0513453	0.022	24	0.001	0.322243	NA	NA	NA	NA	NA	NA	NA
267	0.001	16	400	6400	0.01	wave	1	17	1	1	1	3696	15.9806	1	1	2	0.001	0.0551318	NA	NA	NA	NA	NA	NA	2	0.128	0.00394537	20	0.001	0.30475	20	0.001	0.253563	-0.0113496	0.206326	1.919	0.703841	-0.110527	0.001	22	0.001	0.308695	NA	NA	NA	NA	NA	NA	NA
268	0.001	16	400	6400	0.01	wave	1	18	1	1	1	4062	35.5437	1	1	2	0.001	0.0460086	NA	NA	NA	NA	NA	NA	2	0.085	0.0042027	28	0.001	0.354295	28	0.001	0.312489	-0.00962044	0.17511	1.55552	0.661261	-0.109533	0.001	30	0.001	0.358498	NA	NA	NA	NA	NA	NA	NA
269	0.001	16	400	6400	0.01	wave	1	19	1	1	1	4401	18.9928	1	1	2	0.001	0.0791728	NA	NA	NA	NA	NA	NA	2	0.087	0.00491511	20	0.001	0.304496	20	0.001	0.230238	-0.0112354	0.215993	2.13866	0.830867	-0.105977	0.001	22	0.001	0.309411	NA	NA	NA	NA	NA	NA	NA
270	0.001	16	400	6400	0.01	wave	1	20	1	1	1	3390	29.7924	1	1	2	0.001	0.0437232	-0.000528272	0.706356	2.60679	2.02455	-0.152946	0.001	2	0.039	0.00639553	28	0.001	0.295126	28	0.001	0.257798	-0.00805664	0.176075	1.56625	0.672896	-0.126856	0.001	30	0.001	0.301521	NA	NA	NA	NA	NA	NA	NA
271	0.001	16	400	6400	0.01	wave	1	21	1	1	1	3905	24.8076	1	1	2	0.001	0.0435582	NA	NA	NA	NA	NA	NA	2	0.141	0.00342964	26	0.001	0.315277	26	0.001	0.275148	-0.0112935	0.177142	1.85784	0.677443	-0.119504	0.001	28	0.001	0.318707	NA	NA	NA	NA	NA	NA	NA
272	0.001	16	400	6400	0.01	wave	1	22	1	1	1	3157	20.8272	1	1	2	0.001	0.0525709	NA	NA	NA	NA	NA	NA	2	0.143	0.0033293	24	0.001	0.33479	24	0.001	0.285548	-0.00725111	0.19347	1.93567	0.868293	-0.0595122	0.001	26	0.001	0.338119	NA	NA	NA	NA	NA	NA	NA
273	0.001	16	400	6400	0.01	wave	1	23	1	1	1	3740	17.8447	1	1	2	0.001	0.0657253	NA	NA	NA	NA	NA	NA	2	0.372	0.00119455	24	0.001	0.340813	24	0.001	0.276282	-0.0157714	0.184226	1.98742	0.691258	-0.08866	0.001	26	0.001	0.342007	NA	NA	NA	NA	NA	NA	NA
274	0.001	16	400	6400	0.01	wave	1	24	1	1	1	4041	18.2962	1	1	2	0.001	0.0515271	NA	NA	NA	NA	NA	NA	2	0.263	0.00224546	33	0.001	0.407675	33	0.001	0.358394	-0.0089939	0.161897	1.5139	0.78494	-0.0482451	0.035	35	0.001	0.409921	NA	NA	NA	NA	NA	NA	NA
275	0.001	16	400	6400	0.01	wave	1	25	1	1	1	3300	11.9634	1	1	2	0.001	0.0933984	-0.0208033	0.702322	2.55748	1.98127	-0.179359	0.001	2	0.004	0.0123036	21	0.001	0.343632	21	0.001	0.262537	-0.0133298	0.208087	1.85644	0.732716	-0.0950883	0.001	23	0.001	0.355935	NA	NA	NA	NA	NA	NA	NA
276	0.001	16	400	6400	0.01	wave	8	1	1	1.36201	1069	3255	23.5026	1	1	2	0.001	0.0545696	NA	NA	NA	NA	NA	NA	2	0.191	0.00279801	24	0.001	0.348609	24	0.001	0.296838	-0.00298416	0.203664	1.59308	0.621696	-0.201259	0.001	26	0.001	0.351407	NA	NA	NA	NA	NA	NA	NA
277	0.001	16	400	6400	0.01	wave	8	1	2	1.50635	1194	3794	21.5666	1	1	2	0.001	0.0429586	NA	NA	NA	NA	NA	NA	2	0.153	0.00309736	24	0.001	0.326334	24	0.001	0.286472	-0.00562929	0.195935	1.79029	0.776939	-0.117611	0.001	26	0.001	0.329431	NA	NA	NA	NA	NA	NA	NA
278	0.001	16	400	6400	0.01	wave	8	1	3	1.39132	1555	2124	24.3601	1	1	2	0.001	0.0624691	NA	NA	NA	NA	NA	NA	2	0.243	0.00203893	17	0.001	0.287527	17	0.001	0.227097	-0.00945447	0.225407	1.82134	0.707526	-0.103205	0.001	19	0.001	0.289566	NA	NA	NA	NA	NA	NA	NA
279	0.001	16	400	6400	0.01	wave	8	1	4	1.25766	949	3527	15.2035	1	1	2	0.001	0.0429504	0.0145953	0.70633	2.49539	1.9703	-0.103182	0.005	2	0.041	0.00714069	25	0.001	0.376324	25	0.001	0.340515	-0.0107283	0.190588	1.51147	0.580207	-0.153454	0.001	27	0.001	0.383465	NA	NA	NA	NA	NA	NA	NA
280	0.001	16	400	6400	0.01	wave	8	1	5	1.43971	1102	4545	17.1964	1	1	2	0.001	0.0529721	NA	NA	NA	NA	NA	NA	2	0.149	0.00372063	20	0.001	0.286143	20	0.001	0.236891	-0.00707602	0.223108	1.8553	0.781998	-0.177724	0.001	22	0.001	0.289863	NA	NA	NA	NA	NA	NA	NA
281	0.001	16	400	6400	0.01	wave	8	2	1	1.20181	3382	5715	16.1488	1	1	2	0.001	0.0493019	NA	NA	NA	NA	NA	NA	2	0.14	0.00380795	22	0.001	0.358548	22	0.001	0.313054	-0.00507613	0.213162	1.92085	0.694228	-0.174906	0.001	24	0.001	0.362356	NA	NA	NA	NA	NA	NA	NA
282	0.001	16	400	6400	0.01	wave	8	2	2	1.32893	1266	3146	16.7226	1	1	2	0.001	0.0748502	NA	NA	NA	NA	NA	NA	2	0.176	0.00292499	24	0.001	0.398073	24	0.001	0.326147	-0.0032466	0.201383	1.68509	0.703289	-0.188344	0.001	26	0.001	0.400998	NA	NA	NA	NA	NA	NA	NA
283	0.001	16	400	6400	0.01	wave	8	2	3	1.38177	1224	2894	24.7716	1	1	2	0.001	0.0554831	NA	NA	NA	NA	NA	NA	2	0.078	0.00536289	28	0.001	0.351946	28	0.001	0.301826	-0.00896363	0.174289	1.75587	0.575278	-0.105859	0.001	30	0.001	0.357309	NA	NA	NA	NA	NA	NA	NA
284	0.001	16	400	6400	0.01	wave	8	2	4	1.33872	2505	4443	22.9625	1	1	2	0.001	0.0622501	NA	NA	NA	NA	NA	NA	2	0.385	0.000758586	27	0.001	0.400492	27	0.001	0.339	-0.0146078	0.170684	1.45564	0.579787	-0.1437	0.001	29	0.001	0.40125	NA	NA	NA	NA	NA	NA	NA
285	0.001	16	400	6400	0.01	wave	8	2	5	1.315	3319	5622	28.1982	1	1	2	0.001	0.0493654	0.00283693	0.703411	2.8598	2.19202	-0.140697	0.001	2	0.038	0.00609218	23	0.001	0.30491	23	0.001	0.261637	-0.0112551	0.189338	1.77458	0.638729	-0.0538024	0.012	25	0.001	0.311002	NA	NA	NA	NA	NA	NA	NA
286	0.001	16	400	6400	0.01	wave	8	3	1	1.1016	2781	3651	28.9331	1.02454	4	2	0.001	0.0479676	-0.0107388	0.712027	2.42613	1.88821	-0.133083	0.001	2	0.03	0.00624874	20	0.001	0.294301	20	0.001	0.252583	-0.00581147	0.218137	1.85297	0.798556	-0.183684	0.001	22	0.001	0.30055	3	0.001	0.0508739	3	0.001	0.0794883	26
287	0.001	16	400	6400	0.01	wave	8	3	2	1.13828	3992	4233	18.5661	1.00163	2	2	0.001	0.0426422	NA	NA	NA	NA	NA	NA	2	0.289	0.00195423	25	0.001	0.308817	25	0.001	0.268129	-0.0117999	0.18513	1.63296	0.547622	-0.157909	0.001	27	0.001	0.310772	NA	NA	NA	NA	NA	NA	NA
288	0.001	16	400	6400	0.01	wave	8	3	3	1.06856	3973	4248	21.8994	1.00791	2	2	0.001	0.0585202	NA	NA	NA	NA	NA	NA	2	0.148	0.00342666	28	0.001	0.414819	28	0.001	0.359726	-0.0143764	0.173483	1.41017	0.584843	-0.0930049	0.001	30	0.001	0.418246	NA	NA	NA	NA	NA	NA	NA
289	0.001	16	400	6400	0.01	wave	8	3	4	1.09425	1148	2857	22.7224	1.01646	4	2	0.001	0.0483234	NA	NA	NA	NA	NA	NA	2	0.209	0.00261973	17	0.001	0.270126	17	0.001	0.224423	-0.000644126	0.244052	1.72771	0.657753	-0.138219	0.001	19	0.001	0.272746	NA	NA	NA	NA	NA	NA	NA
290	0.001	16	400	6400	0.01	wave	8	3	5	1.12166	2757	3243	25.9572	1.00415	3	2	0.001	0.0635917	NA	NA	NA	NA	NA	NA	2	0.051	0.00564092	28	0.001	0.40917	28	0.001	0.35122	-0.0091046	0.175026	1.5048	0.517085	-0.102465	0.001	30	0.001	0.414811	NA	NA	NA	NA	NA	NA	NA
291	0.001	16	400	6400	0.01	wave	8	4	1	1.75516	619	3754	24.668	1.23047	2	2	0.001	0.058388	NA	NA	NA	NA	NA	NA	2	0.074	0.00545202	30	0.001	0.356426	30	0.001	0.30349	-0.0126058	0.161059	1.63662	0.578029	-0.0819255	0.001	32	0.001	0.361878	NA	NA	NA	NA	NA	NA	NA
292	0.001	16	400	6400	0.01	wave	8	4	2	1.4094	899	3274	24.4471	1.22908	2	2	0.001	0.0586496	NA	NA	NA	NA	NA	NA	2	0.096	0.00484286	28	0.001	0.358573	28	0.001	0.304766	-0.00114091	0.19035	1.62993	0.612684	-0.136897	0.001	30	0.001	0.363415	NA	NA	NA	NA	NA	NA	NA
293	0.001	16	400	6400	0.01	wave	8	4	3	1.67817	590	1975	25.7519	1.22847	2	2	0.001	0.0574965	-0.0169584	0.705873	2.64295	2.03571	-0.20527	0.001	2	0.021	0.00648886	25	0.001	0.351634	25	0.001	0.300626	-0.00956152	0.187807	1.57788	0.574039	-0.130407	0.001	27	0.001	0.358123	1	0.001	0.0325513	1	0.001	0.0481717	26
294	0.001	16	400	6400	0.01	wave	8	4	4	1.70538	751	3140	21.096	1.23085	2	2	0.001	0.0675771	NA	NA	NA	NA	NA	NA	2	0.307	0.00126969	20	0.001	0.356242	20	0.001	0.289935	-0.00498118	0.224419	1.65965	0.697969	-0.135853	0.001	22	0.001	0.357512	NA	NA	NA	NA	NA	NA	NA
295	0.001	16	400	6400	0.01	wave	8	4	5	1.4585	898	3113	26.0921	1.22565	2	2	0.001	0.0483671	-0.0184279	0.702458	2.29646	1.77278	-0.161255	0.001	2	0.044	0.00621835	29	0.001	0.319162	29	0.001	0.277013	-0.0140689	0.165782	1.47859	0.589177	-0.108597	0.001	31	0.001	0.325381	1	0.001	0.0277934	1	0.001	0.0443533	30
296	0.001	16	400	6400	0.01	wave	8	5	1	1.36964	1957	4497	22.1484	1	1	2	0.001	0.0525848	NA	NA	NA	NA	NA	NA	2	0.286	0.00176532	27	0.001	0.358284	27	0.001	0.307464	-0.0107071	0.177588	1.7209	0.72132	-0.101103	0.001	29	0.001	0.360049	NA	NA	NA	NA	NA	NA	NA
297	0.001	16	400	6400	0.01	wave	8	5	2	1.29312	1444	3695	16.507	1	1	2	0.001	0.0563385	-0.00694952	0.722481	2.43835	1.93742	-0.15785	0.001	2	0.031	0.00747481	20	0.001	0.291753	20	0.001	0.242889	-0.0131027	0.220447	1.70291	0.722223	-0.135701	0.001	22	0.001	0.299227	NA	NA	NA	NA	NA	NA	NA
298	0.001	16	400	6400	0.01	wave	8	5	3	1.2424	1366	3188	25.134	1	1	2	0.001	0.0537738	-0.00156437	0.706538	2.59233	2.02004	-0.194045	0.002	2	0.037	0.00596879	20	0.001	0.291568	20	0.001	0.243763	-0.0102916	0.216178	1.90858	0.803576	-0.111554	0.001	22	0.001	0.297537	NA	NA	NA	NA	NA	NA	NA
299	0.001	16	400	6400	0.01	wave	8	5	4	1.2711	1828	2279	26.1962	1	1	2	0.001	0.0559595	NA	NA	NA	NA	NA	NA	2	0.653	-0.0012592	28	0.001	0.393624	28	0.001	0.336405	-0.0157785	0.167925	1.7045	0.661905	-0.053629	0.015	30	0.001	0.392364	NA	NA	NA	NA	NA	NA	NA
300	0.001	16	400	6400	0.01	wave	8	5	5	1.51127	1687	3879	27.0539	1	1	2	0.001	0.0522327	0.00195461	0.702339	2.39563	1.84917	-0.132413	0.001	2	0.007	0.00980089	23	0.001	0.34061	23	0.001	0.298178	-0.0066909	0.195002	1.61649	0.61466	-0.160859	0.001	25	0.001	0.350411	NA	NA	NA	NA	NA	NA	NA
301	0.001	16	400	6400	0.01	wave	40	1	1	1.43866	1246	2926	27.5595	1.39439	3	2	0.001	0.0534433	NA	NA	NA	NA	NA	NA	2	0.176	0.00313418	25	0.001	0.332423	25	0.001	0.282114	-0.00977464	0.185096	1.63618	0.640356	-0.0694758	0.004	27	0.001	0.335557	NA	NA	NA	NA	NA	NA	NA
302	0.001	16	400	6400	0.01	wave	40	1	2	1.41151	2928	3691	25.3988	1.3149	2	2	0.001	0.0531028	NA	NA	NA	NA	NA	NA	2	0.212	0.00225289	27	0.001	0.30865	27	0.001	0.2578	-0.00719774	0.182371	1.59349	0.593042	-0.113419	0.001	29	0.001	0.310903	NA	NA	NA	NA	NA	NA	NA
303	0.001	16	400	6400	0.01	wave	40	1	3	1.34603	2350	4121	28.4729	1.33239	2	2	0.001	0.0545929	NA	NA	NA	NA	NA	NA	2	0.503	-4.35674e-05	18	0.001	0.265352	18	0.001	0.210716	-0.0109438	0.222445	2.13797	0.861286	-0.192679	0.001	20	0.001	0.265309	NA	NA	NA	NA	NA	NA	NA
304	0.001	16	400	6400	0.01	wave	40	1	4	1.41432	2469	2542	26.0316	1.32346	2	2	0.001	0.0559149	NA	NA	NA	NA	NA	NA	2	0.199	0.00285573	30	0.001	0.367147	30	0.001	0.314088	-0.00676933	0.168595	1.50842	0.538394	-0.0960725	0.001	32	0.001	0.370002	NA	NA	NA	NA	NA	NA	NA
305	0.001	16	400	6400	0.01	wave	40	1	5	1.47418	1650	3062	35.3026	1.32678	2	2	0.001	0.0432092	NA	NA	NA	NA	NA	NA	2	0.318	0.00124902	29	0.001	0.3012	29	0.001	0.25924	-0.0095515	0.165442	1.49611	0.70326	-0.0469815	0.001	31	0.001	0.302449	NA	NA	NA	NA	NA	NA	NA
306	0.001	16	400	6400	0.01	wave	40	2	1	1.65968	605	3921	24.0056	2.04188	3	2	0.001	0.063805	NA	NA	NA	NA	NA	NA	2	0.611	-0.00130427	26	0.001	0.363809	26	0.001	0.2987	-0.0142387	0.173373	1.7384	0.66386	-0.00557752	0.427	28	0.001	0.362505	NA	NA	NA	NA	NA	NA	NA
307	0.001	16	400	6400	0.01	wave	40	2	2	1.67798	1238	3007	21.5184	2.19525	3	2	0.001	0.0650795	NA	NA	NA	NA	NA	NA	2	0.254	0.00203027	25	0.001	0.377785	25	0.001	0.314736	-0.00981596	0.191906	1.82107	0.876215	-0.120632	0.001	27	0.001	0.379815	NA	NA	NA	NA	NA	NA	NA
308	0.001	16	400	6400	0.01	wave	40	2	3	1.55551	853	4441	26.3613	2.04365	3	2	0.001	0.0592654	-0.0120252	0.711851	2.55169	2.04517	-0.123358	0.001	2	0.049	0.00523969	19	0.001	0.288524	19	0.001	0.234498	-0.00623947	0.231883	1.85726	0.733773	-0.154897	0.001	21	0.001	0.293763	2	0.001	0.0424008	2	0.001	0.0570671	17
309	0.001	16	400	6400	0.01	wave	40	2	4	1.74491	1047	4559	22.1304	1.55982	2	2	0.001	0.0615675	NA	NA	NA	NA	NA	NA	2	0.085	0.00442369	26	0.001	0.374	26	0.001	0.316856	-0.00960499	0.184884	1.80564	0.629392	-0.13751	0.001	28	0.001	0.378423	NA	NA	NA	NA	NA	NA	NA
310	0.001	16	400	6400	0.01	wave	40	2	5	1.55716	2856	3339	28.3896	2.03846	3	2	0.001	0.054574	-0.0141614	0.713942	2.63141	2.12778	-0.139854	0.002	2	0.004	0.0106227	25	0.001	0.314952	25	0.001	0.271001	-0.00758407	0.187223	1.48139	0.630982	-0.151886	0.001	27	0.001	0.325575	2	0.001	0.0348401	2	0.001	0.0578211	29
311	0.001	16	400	6400	0.01	wave	40	3	1	1.74211	2463	2568	19.2748	1.28369	3	2	0.001	0.0760355	0.0271306	0.706885	2.78338	2.0584	-0.0871912	0.024	2	0.037	0.00598148	25	0.001	0.466716	25	0.001	0.396662	-0.00800427	0.192554	1.70606	0.717391	-0.135917	0.001	27	0.001	0.472698	2	0.001	0.0604494	2	0.001	0.0932147	26
312	0.001	16	400	6400	0.01	wave	40	3	2	1.53848	3094	3553	9.59866	1.23442	2	2	0.001	0.134606	-0.0159512	0.728575	2.30598	2.08447	-0.101246	0.005	2	0.006	0.010582	27	0.001	0.384428	27	0.001	0.260404	-0.00680827	0.195854	1.58687	0.586523	-0.178438	0.001	29	0.001	0.39501	1	0.001	0.0707872	1	0.001	0.080915	10
313	0.001	16	400	6400	0.01	wave	40	3	3	1.52956	1859	3108	27.891	1.23582	2	2	0.001	0.0559202	-0.0144697	0.708722	2.30622	1.80786	-0.100182	0.001	2	0.008	0.00803078	27	0.001	0.330893	27	0.001	0.283004	-0.00485922	0.186226	1.58899	0.531913	-0.127627	0.001	29	0.001	0.338924	1	0.001	0.0285179	1	0.001	0.0381995	19
314	0.001	16	400	6400	0.01	wave	40	3	4	1.57885	1849	3189	24.8906	1.2274	2	2	0.001	0.0512226	-0.00519425	0.704646	2.97695	2.23455	-0.210299	0.001	2	0.016	0.00986516	27	0.001	0.297202	27	0.001	0.255844	-0.00944973	0.187147	1.71147	0.581466	-0.14664	0.001	29	0.001	0.307067	1	0.001	0.038137	1	0.001	0.0638301	35
315	0.001	16	400	6400	0.01	wave	40	3	5	1.55715	2092	3663	27.693	1.22488	4	2	0.001	0.0551212	NA	NA	NA	NA	NA	NA	2	0.192	0.00230887	23	0.001	0.342098	23	0.001	0.289286	-0.00458085	0.202128	1.76785	0.641268	-0.154622	0.001	25	0.001	0.344407	NA	NA	NA	NA	NA	NA	NA
316	0.001	16	400	6400	0.01	wave	40	4	1	1.55825	2666	5607	23.4269	1.13631	2	2	0.001	0.0514815	NA	NA	NA	NA	NA	NA	2	0.411	0.000743976	23	0.001	0.318472	23	0.001	0.267734	-0.0082252	0.19372	1.67759	0.71024	-0.0680935	0.009	25	0.001	0.319216	NA	NA	NA	NA	NA	NA	NA
317	0.001	16	400	6400	0.01	wave	40	4	2	1.43922	2263	3184	25.2595	1	1	2	0.001	0.0663421	NA	NA	NA	NA	NA	NA	2	0.188	0.00258571	23	0.001	0.345023	23	0.001	0.281267	-0.00793853	0.199	1.95977	0.701806	-0.165594	0.001	25	0.001	0.347609	NA	NA	NA	NA	NA	NA	NA
318	0.001	16	400	6400	0.01	wave	40	4	3	1.65255	1469	3316	33.1666	1.1309	2	2	0.001	0.0423904	0.0515542	0.700532	2.85646	2.06057	-0.206153	0.001	2	0.05	0.00535439	22	0.001	0.271291	22	0.001	0.234255	-0.00867935	0.200904	1.67186	0.616904	-0.0923553	0.001	24	0.001	0.276646	1	0.001	0.0310498	1	0.001	0.0429719	22
319	0.001	16	400	6400	0.01	wave	40	4	4	1.6449	923	3514	23.4016	1.15549	3	2	0.001	0.0545246	NA	NA	NA	NA	NA	NA	2	0.416	0.000528824	23	0.001	0.282212	23	0.001	0.228216	-0.00898307	0.193217	1.79112	0.761583	-0.10055	0.001	25	0.001	0.282741	NA	NA	NA	NA	NA	NA	NA
320	0.001	16	400	6400	0.01	wave	40	4	5	1.36322	2413	2908	19.9728	1	1	2	0.001	0.0678818	NA	NA	NA	NA	NA	NA	2	0.16	0.0036494	22	0.001	0.287652	22	0.001	0.223419	-0.012666	0.19821	1.71942	0.727506	-0.104014	0.001	24	0.001	0.291301	NA	NA	NA	NA	NA	NA	NA
321	0.001	16	400	6400	0.01	wave	40	5	1	1.55497	2074	3513	24.7611	1.40383	2	2	0.001	0.0568292	NA	NA	NA	NA	NA	NA	2	0.182	0.00315888	24	0.001	0.309101	24	0.001	0.255431	-0.00959512	0.189766	1.71888	0.641317	-0.123881	0.001	26	0.001	0.31226	NA	NA	NA	NA	NA	NA	NA
322	0.001	16	400	6400	0.01	wave	40	5	2	1.41717	1337	3359	27.7549	1.35744	2	2	0.001	0.0583849	NA	NA	NA	NA	NA	NA	2	0.889	-0.00317623	26	0.001	0.385032	26	0.001	0.323471	-0.00802977	0.186438	1.76854	0.661943	-0.191552	0.001	28	0.001	0.381856	NA	NA	NA	NA	NA	NA	NA
323	0.001	16	400	6400	0.01	wave	40	5	3	1.55249	3219	3968	20.2708	1.32408	2	2	0.001	0.0631854	-0.0139131	0.704225	2.68277	2.06705	-0.204489	0.001	2	0.001	0.0120392	16	0.001	0.311291	16	0.001	0.260145	-0.00953239	0.243096	2.135	0.82511	-0.112067	0.002	18	0.001	0.32333	1	0.001	0.0317725	1	0.001	0.0427805	19
324	0.001	16	400	6400	0.01	wave	40	5	4	1.56121	1171	2161	22.3725	1.40408	3	2	0.001	0.0591276	NA	NA	NA	NA	NA	NA	2	0.926	-0.00422873	24	0.001	0.354989	24	0.001	0.291632	-0.0108364	0.190494	1.65028	0.741275	-0.0845898	0.001	26	0.001	0.35076	NA	NA	NA	NA	NA	NA	NA
325	0.001	16	400	6400	0.01	wave	40	5	5	1.45472	1643	3577	17.805	1.38777	2	2	0.001	0.0681159	NA	NA	NA	NA	NA	NA	2	0.207	0.00247854	29	0.001	0.442681	29	0.001	0.377043	-0.00510476	0.17365	1.52673	0.622128	-0.163969	0.001	31	0.001	0.445159	NA	NA	NA	NA	NA	NA	NA
326	0.001	16	400	6400	0.01	wave	160	1	1	1.57811	2863	3683	24.2926	1.30268	4	2	0.001	0.052033	NA	NA	NA	NA	NA	NA	2	0.084	0.00519107	34	0.001	0.381846	34	0.001	0.335004	-0.0111731	0.149721	1.46606	0.562384	-0.116782	0.001	36	0.001	0.387037	NA	NA	NA	NA	NA	NA	NA
327	0.001	16	400	6400	0.01	wave	160	1	2	1.48849	1961	2267	32.0417	1.24677	7	2	0.001	0.0414508	-0.000704844	0.702556	2.74919	2.09465	-0.164046	0.001	2	0.029	0.00651757	28	0.001	0.342141	28	0.001	0.307208	-0.0089497	0.173552	1.6346	0.642198	-0.117429	0.001	30	0.001	0.348659	3	0.001	0.0434902	3	0.001	0.0740079	29
328	0.001	16	400	6400	0.01	wave	160	1	3	1.58146	2593	5022	20.4355	1.409	4	2	0.001	0.0628447	NA	NA	NA	NA	NA	NA	2	0.178	0.00305992	20	0.001	0.30132	20	0.001	0.241535	-0.00914568	0.215226	1.90174	0.72556	-0.0890166	0.003	22	0.001	0.30438	NA	NA	NA	NA	NA	NA	NA
329	0.001	16	400	6400	0.01	wave	160	1	4	1.59595	1448	3336	24.1505	1.45772	3	2	0.001	0.0656709	NA	NA	NA	NA	NA	NA	2	0.062	0.00517244	22	0.001	0.326475	22	0.001	0.265977	-0.0148413	0.188903	2.07298	0.797616	-0.100703	0.002	24	0.001	0.331648	NA	NA	NA	NA	NA	NA	NA
330	0.001	16	400	6400	0.01	wave	160	1	5	1.60855	3149	3856	29.0724	1.47739	3	2	0.001	0.0587324	NA	NA	NA	NA	NA	NA	2	0.294	0.00178984	26	0.001	0.298675	26	0.001	0.241732	-0.0120222	0.179967	1.86293	0.786471	-0.0710695	0.001	28	0.001	0.300465	NA	NA	NA	NA	NA	NA	NA
331	0.001	16	400	6400	0.01	wave	160	2	1	1.65532	2137	3041	25.1197	2.37519	4	2	0.001	0.0638627	NA	NA	NA	NA	NA	NA	2	0.178	0.00320274	28	0.001	0.356213	28	0.001	0.295553	-0.00897183	0.174279	1.42526	0.520614	-0.115256	0.001	30	0.001	0.359415	NA	NA	NA	NA	NA	NA	NA
332	0.001	16	400	6400	0.01	wave	160	2	2	1.71316	1531	2084	22.8425	1.63207	4	2	0.001	0.0724624	NA	NA	NA	NA	NA	NA	2	0.403	0.000533487	24	0.001	0.33565	24	0.001	0.263721	-0.0109004	0.192772	1.54626	0.589012	-0.157888	0.001	26	0.001	0.336183	NA	NA	NA	NA	NA	NA	NA
333	0.001	16	400	6400	0.01	wave	160	2	3	1.68493	1302	2443	21.0384	1.93498	4	2	0.001	0.066945	NA	NA	NA	NA	NA	NA	2	0.073	0.00476453	22	0.001	0.336219	22	0.001	0.274038	-0.00581661	0.207821	1.7273	0.631896	-0.167574	0.001	24	0.001	0.340983	NA	NA	NA	NA	NA	NA	NA
334	0.001	16	400	6400	0.01	wave	160	2	4	1.7732	3115	3278	26.0221	2.11121	3	2	0.001	0.0551713	NA	NA	NA	NA	NA	NA	2	0.305	0.00142972	29	0.001	0.400424	29	0.001	0.346682	-0.00835624	0.169862	1.63696	0.626769	-0.130922	0.001	31	0.001	0.401853	NA	NA	NA	NA	NA	NA	NA
335	0.001	16	400	6400	0.01	wave	160	2	5	1.72182	2931	4573	17.3263	2.32369	3	2	0.001	0.11916	0.0696758	0.701732	2.96869	2.08988	-0.298556	0.001	2	0.01	0.00759887	14	0.001	0.398157	14	0.001	0.286596	-0.0037572	0.263315	2.26511	0.980818	-0.118489	0.003	16	0.001	0.405755	2	0.001	0.100066	2	0.001	0.130088	18
336	0.001	16	400	6400	0.01	wave	160	3	1	1.56217	1181	3211	15.8573	1.78088	6	2	0.001	0.0943492	0.0153147	0.700993	3.00052	2.25646	-0.189866	0.001	2	0.011	0.00897407	17	0.001	0.318047	17	0.001	0.232671	-0.00397415	0.233383	1.91179	0.861055	-0.165756	0.001	19	0.001	0.327021	3	0.001	0.084734	3	0.001	0.119576	22
337	0.001	16	400	6400	0.01	wave	160	3	2	1.50297	1548	2315	22.3808	1.75058	5	2	0.001	0.0691309	NA	NA	NA	NA	NA	NA	2	0.058	0.00558733	25	0.001	0.361703	25	0.001	0.29816	-0.0112819	0.186231	1.51873	0.556871	-0.0766481	0.002	27	0.001	0.367291	NA	NA	NA	NA	NA	NA	NA
338	0.001	16	400	6400	0.01	wave	160	3	3	1.64192	1218	2376	25.8963	2.29194	7	2	0.001	0.059114	-0.0126972	0.702271	2.58547	2.05015	-0.220656	0.001	2	0.005	0.0121487	25	0.001	0.401007	25	0.001	0.354042	-0.0141387	0.193607	1.76821	0.613757	-0.10631	0.001	27	0.001	0.413156	5	0.001	0.110884	5	0.001	0.165019	23
339	0.001	16	400	6400	0.01	wave	160	3	4	1.62017	2334	3740	17.8454	2.38962	6	2	0.001	0.0823251	NA	NA	NA	NA	NA	NA	2	0.117	0.0032755	31	0.001	0.511044	31	0.001	0.431994	-0.00990311	0.162298	1.70085	0.679269	-0.0568874	0.022	33	0.001	0.514319	NA	NA	NA	NA	NA	NA	NA
340	0.001	16	400	6400	0.01	wave	160	3	5	1.6541	2318	2493	18.8011	2.1106	5	2	0.001	0.0731086	NA	NA	NA	NA	NA	NA	2	0.134	0.0035046	30	0.001	0.421383	30	0.001	0.351779	-0.00779807	0.167727	1.42504	0.621918	-0.131526	0.001	32	0.001	0.424887	NA	NA	NA	NA	NA	NA	NA
341	0.001	16	400	6400	0.01	wave	160	4	1	1.75918	1982	2345	23.3147	2.27969	6	2	0.001	0.0532782	NA	NA	NA	NA	NA	NA	2	0.219	0.0022891	29	0.001	0.351233	29	0.001	0.300244	-0.0110858	0.166994	1.69251	0.708633	-0.0949576	0.001	31	0.001	0.353522	NA	NA	NA	NA	NA	NA	NA
342	0.001	16	400	6400	0.01	wave	160	4	2	1.6473	1678	2611	22.1722	2.06266	5	2	0.001	0.0700065	NA	NA	NA	NA	NA	NA	2	0.156	0.00322619	26	0.001	0.394903	26	0.001	0.328123	-0.00554207	0.183846	1.58252	0.598116	-0.18424	0.001	28	0.001	0.39813	NA	NA	NA	NA	NA	NA	NA
343	0.001	16	400	6400	0.01	wave	160	4	3	1.63527	2485	2539	27.3417	1.91832	5	2	0.001	0.0499556	NA	NA	NA	NA	NA	NA	2	0.262	0.00208601	26	0.001	0.28208	26	0.001	0.23421	-0.00623327	0.190555	1.4007	0.502095	-0.148789	0.001	28	0.001	0.284166	NA	NA	NA	NA	NA	NA	NA
344	0.001	16	400	6400	0.01	wave	160	4	4	1.72998	1699	2649	25.1103	2.32955	5	2	0.001	0.0735965	NA	NA	NA	NA	NA	NA	2	0.941	-0.00453722	25	0.001	0.384	25	0.001	0.305866	-0.00608842	0.187455	1.59564	0.687934	-0.103158	0.002	27	0.001	0.379463	NA	NA	NA	NA	NA	NA	NA
345	0.001	16	400	6400	0.01	wave	160	4	5	1.80407	1886	4185	25.6806	2.46616	5	2	0.001	0.0598346	NA	NA	NA	NA	NA	NA	2	0.143	0.00347853	21	0.001	0.333182	21	0.001	0.276826	-0.00753675	0.204605	1.92187	0.704584	-0.0923425	0.001	23	0.001	0.336661	NA	NA	NA	NA	NA	NA	NA
346	0.001	16	400	6400	0.01	wave	160	5	1	1.62537	1180	3783	21.2589	1.48824	4	2	0.001	0.0708915	NA	NA	NA	NA	NA	NA	2	0.181	0.00335371	32	0.001	0.406827	32	0.001	0.33929	-0.0102691	0.163651	1.67611	0.652113	-0.130686	0.001	34	0.001	0.410181	NA	NA	NA	NA	NA	NA	NA
347	0.001	16	400	6400	0.01	wave	160	5	2	1.73571	2127	2347	26.9826	1.77978	4	2	0.001	0.0616614	NA	NA	NA	NA	NA	NA	2	0.492	-9.20438e-05	22	0.001	0.274887	22	0.001	0.213134	-0.00706512	0.201628	2.02637	0.862641	-0.145042	0.001	24	0.001	0.274795	NA	NA	NA	NA	NA	NA	NA
348	0.001	16	400	6400	0.01	wave	160	5	3	1.6738	2162	2224	26.7906	1.80369	3	2	0.001	0.0669978	NA	NA	NA	NA	NA	NA	2	0.614	-0.00112591	26	0.001	0.362375	26	0.001	0.294251	-0.0124902	0.179725	1.63082	0.58182	-0.124518	0.001	28	0.001	0.361249	NA	NA	NA	NA	NA	NA	NA
349	0.001	16	400	6400	0.01	wave	160	5	4	1.67209	1780	2414	24.5136	1.86901	4	2	0.001	0.0469503	0.00465266	0.707639	2.57083	1.98041	-0.166711	0.001	2	0.046	0.00567506	21	0.001	0.263913	21	0.001	0.222638	-0.00645643	0.211759	1.79093	0.70738	-0.147077	0.001	23	0.001	0.269588	3	0.001	0.0561568	3	0.001	0.078251	19
350	0.001	16	400	6400	0.01	wave	160	5	5	1.72588	1338	2548	26.5159	1.86361	4	2	0.001	0.0629612	NA	NA	NA	NA	NA	NA	2	0.259	0.00158184	22	0.001	0.311309	22	0.001	0.24993	-0.00980214	0.20036	1.57979	0.659127	-0.0615798	0.003	24	0.001	0.312891	NA	NA	NA	NA	NA	NA	NA
351	0.001	16	400	6400	0.01	wave	500	1	1	1.55343	1444	2202	25.8853	2.18681	5	2	0.001	0.0694855	NA	NA	NA	NA	NA	NA	2	0.146	0.00378329	34	0.001	0.42687	34	0.001	0.361168	-0.00663271	0.163682	1.45862	0.553648	-0.116885	0.001	36	0.001	0.430653	NA	NA	NA	NA	NA	NA	NA
352	0.001	16	400	6400	0.01	wave	500	1	2	1.6562	1621	3059	24.7755	2.89422	5	2	0.001	0.0625654	0.00405078	0.704337	2.88157	2.18999	-0.157807	0.001	2	0.01	0.00734137	33	0.001	0.444078	33	0.001	0.388854	-0.0104543	0.154108	1.40117	0.566708	-0.0849997	0.001	35	0.001	0.451419	3	0.001	0.0753812	3	0.001	0.123917	30
353	0.001	16	400	6400	0.01	wave	500	1	3	1.63434	1382	1418	19.2652	2.10119	6	2	0.001	0.0659699	NA	NA	NA	NA	NA	NA	2	0.144	0.00349174	24	0.001	0.397629	24	0.001	0.335151	-0.00546409	0.198066	1.52371	0.614573	-0.203677	0.001	26	0.001	0.401121	NA	NA	NA	NA	NA	NA	NA
354	0.001	16	400	6400	0.01	wave	500	1	4	1.65272	2743	2839	25.2351	2.72451	4	2	0.001	0.0772062	NA	NA	NA	NA	NA	NA	2	0.085	0.00467336	25	0.001	0.373921	25	0.001	0.301389	-0.00506791	0.192686	1.62547	0.620415	-0.0990592	0.001	27	0.001	0.378595	NA	NA	NA	NA	NA	NA	NA
355	0.001	16	400	6400	0.01	wave	500	1	5	1.60147	1807	2033	21.4982	2.23271	3	2	0.001	0.068504	NA	NA	NA	NA	NA	NA	2	0.085	0.00467059	29	0.001	0.415873	29	0.001	0.35204	-0.00854473	0.176885	1.84176	0.669379	-0.12762	0.001	31	0.001	0.420544	NA	NA	NA	NA	NA	NA	NA
356	0.001	16	400	6400	0.01	wave	500	2	1	1.66256	1723	1938	18.3363	2.80485	7	2	0.001	0.0958158	NA	NA	NA	NA	NA	NA	2	0.541	-0.000866176	33	0.001	0.395739	33	0.001	0.299057	-0.0116009	0.151991	1.40355	0.642149	-0.0615728	0.016	35	0.001	0.394873	NA	NA	NA	NA	NA	NA	NA
357	0.001	16	400	6400	0.01	wave	500	2	2	1.64917	2565	2819	23.2617	2.31751	4	2	0.001	0.0531513	NA	NA	NA	NA	NA	NA	2	0.171	0.00334627	23	0.001	0.289896	23	0.001	0.240091	-0.00828982	0.200006	1.80752	0.724268	-0.0598227	0.006	25	0.001	0.293242	NA	NA	NA	NA	NA	NA	NA
358	0.001	16	400	6400	0.01	wave	500	2	3	1.59336	2669	2682	22.5769	1.84894	3	2	0.001	0.0768306	NA	NA	NA	NA	NA	NA	2	0.944	-0.00458716	24	0.001	0.385082	24	0.001	0.303664	-0.0154673	0.184133	1.71822	0.672987	-0.131415	0.001	26	0.001	0.380495	NA	NA	NA	NA	NA	NA	NA
359	0.001	16	400	6400	0.01	wave	500	2	4	1.66302	927	1371	16.822	4.00266	10	2	0.001	0.0931472	-0.0194673	0.701914	2.53489	1.89404	-0.324451	0.001	2	0.014	0.00954809	34	0.001	0.502123	34	0.001	0.418524	-0.0102247	0.163325	1.15236	0.395838	-0.146278	0.001	36	0.001	0.511671	9	0.001	0.27337	9	0.001	0.391126	24
360	0.001	16	400	6400	0.01	wave	500	2	5	1.60637	2224	3503	20.6588	2.7058	5	2	0.001	0.0805779	NA	NA	NA	NA	NA	NA	2	0.066	0.00624768	29	0.001	0.416911	29	0.001	0.342581	-0.0118066	0.177125	1.81903	0.651907	-0.18739	0.001	31	0.001	0.423159	NA	NA	NA	NA	NA	NA	NA
361	0.001	16	400	6400	0.01	wave	500	3	1	1.5661	1551	2604	27.9299	2.68146	4	2	0.001	0.0706885	NA	NA	NA	NA	NA	NA	2	0.53	-0.000536096	32	0.001	0.412282	32	0.001	0.341058	-0.00973481	0.158281	1.61731	0.646497	-0.14981	0.001	34	0.001	0.411746	NA	NA	NA	NA	NA	NA	NA
362	0.001	16	400	6400	0.01	wave	500	3	2	1.62251	1691	2071	19.121	2.61623	7	2	0.001	0.0754976	NA	NA	NA	NA	NA	NA	2	0.259	0.00199333	31	0.001	0.402065	31	0.001	0.328561	-0.00361504	0.178467	1.53101	0.667182	-0.160137	0.001	33	0.001	0.404059	NA	NA	NA	NA	NA	NA	NA
363	0.001	16	400	6400	0.01	wave	500	3	3	1.58603	1224	1702	24.071	2.52695	7	2	0.001	0.0724782	NA	NA	NA	NA	NA	NA	2	0.115	0.00352182	25	0.001	0.432838	25	0.001	0.363882	-0.00458407	0.196624	1.56149	0.715414	-0.142823	0.001	27	0.001	0.43636	NA	NA	NA	NA	NA	NA	NA
364	0.001	16	400	6400	0.01	wave	500	3	4	1.58077	4122	4240	24.7956	3.10542	5	2	0.001	0.0753679	-0.00742013	0.70096	2.57542	1.97169	-0.25706	0.001	2	0.006	0.00784561	21	0.001	0.334633	21	0.001	0.26711	-0.00915864	0.204994	1.75515	0.657463	-0.0740502	0.002	23	0.001	0.342478	3	0.001	0.0989509	3	0.001	0.137237	22
365	0.001	16	400	6400	0.01	wave	500	3	5	1.65528	2609	2947	28.4388	2.60916	7	2	0.001	0.0614731	NA	NA	NA	NA	NA	NA	2	0.639	-0.00147532	33	0.001	0.409897	33	0.001	0.346949	-0.0132075	0.152357	1.54878	0.682927	-0.101897	0.001	35	0.001	0.408422	NA	NA	NA	NA	NA	NA	NA
366	0.001	16	400	6400	0.01	wave	500	4	1	1.68607	1518	1899	28.2629	2.38063	7	2	0.001	0.0562101	NA	NA	NA	NA	NA	NA	2	0.27	0.00210163	32	0.001	0.40311	32	0.001	0.349002	-0.00946493	0.165064	1.42976	0.545604	-0.124519	0.001	34	0.001	0.405212	NA	NA	NA	NA	NA	NA	NA
367	0.001	16	400	6400	0.01	wave	500	4	2	1.60453	893	895	26.5935	2.95125	9	2	0.001	0.074292	NA	NA	NA	NA	NA	NA	2	0.205	0.00357175	38	0.001	0.401898	38	0.001	0.331178	-0.0131509	0.143357	1.39995	0.648764	-0.0965661	0.001	40	0.001	0.40547	NA	NA	NA	NA	NA	NA	NA
368	0.001	16	400	6400	0.01	wave	500	4	3	1.63521	2804	3158	25.3586	2.64798	4	2	0.001	0.0613392	NA	NA	NA	NA	NA	NA	2	0.263	0.00183145	30	0.001	0.395551	30	0.001	0.336043	-0.0118757	0.159563	1.63093	0.548216	-0.139005	0.001	32	0.001	0.397383	NA	NA	NA	NA	NA	NA	NA
369	0.001	16	400	6400	0.01	wave	500	4	4	1.65075	1707	1720	19.4198	2.36207	6	2	0.001	0.100792	NA	NA	NA	NA	NA	NA	2	0.079	0.00563383	26	0.001	0.379484	26	0.001	0.284326	-0.0145269	0.179869	1.63853	0.6849	-0.0897271	0.002	28	0.001	0.385118	NA	NA	NA	NA	NA	NA	NA
370	0.001	16	400	6400	0.01	wave	500	4	5	1.6282	1747	1901	23.8312	2.2031	4	2	0.001	0.0615541	NA	NA	NA	NA	NA	NA	2	0.335	0.00121614	27	0.001	0.387887	27	0.001	0.327549	-0.00683474	0.183134	1.49685	0.562855	-0.152705	0.001	29	0.001	0.389104	NA	NA	NA	NA	NA	NA	NA
371	0.001	16	400	6400	0.01	wave	500	5	1	1.63712	1260	1626	21.4931	2.48976	4	2	0.001	0.0803064	0.0121648	0.708876	2.52475	1.85736	-0.103194	0.003	2	0.015	0.00742621	26	0.001	0.364532	26	0.001	0.291652	-0.0100903	0.177362	1.63678	0.546137	-0.148457	0.001	28	0.001	0.371958	3	0.001	0.116169	3	0.001	0.166973	25
372	0.001	16	400	6400	0.01	wave	500	5	2	1.6436	994	3229	22.7511	2.82164	5	2	0.001	0.0832155	NA	NA	NA	NA	NA	NA	2	0.552	-0.000545925	26	0.001	0.449557	26	0.001	0.365795	-0.0121771	0.176067	1.70242	0.652599	-0.118662	0.001	28	0.001	0.449011	NA	NA	NA	NA	NA	NA	NA
373	0.001	16	400	6400	0.01	wave	500	5	3	1.60298	1439	1453	22.7515	3.14414	7	2	0.001	0.0875724	NA	NA	NA	NA	NA	NA	2	0.205	0.00287139	33	0.001	0.495226	33	0.001	0.410525	-0.0142108	0.151857	1.43188	0.557746	-0.0821503	0.002	35	0.001	0.498097	NA	NA	NA	NA	NA	NA	NA
374	0.001	16	400	6400	0.01	wave	500	5	4	1.56573	781	818	13.7467	2.11428	9	2	0.001	0.121	NA	NA	NA	NA	NA	NA	2	0.541	-0.000394743	24	0.001	0.412707	24	0.001	0.291312	-0.00886002	0.192248	1.65758	0.699684	-0.150433	0.001	26	0.001	0.412313	NA	NA	NA	NA	NA	NA	NA
375	0.001	16	400	6400	0.01	wave	500	5	5	1.60287	2117	3104	21.5572	2.80356	5	2	0.001	0.07646	-0.0196266	0.704336	2.58636	2.09707	-0.165933	0.001	2	0.005	0.0100086	31	0.001	0.458206	31	0.001	0.391755	-0.00955391	0.167391	1.48169	0.539182	-0.135809	0.001	33	0.001	0.468215	3	0.001	0.117514	3	0.001	0.171304	25
376	0.001	16	400	6400	0.09	hump16	1	1	1	1	1	2261	16.1237	1	1	2	0.531	-0.00136482	NA	NA	NA	NA	NA	NA	2	0.531	-0.00136482	23	0.001	0.408177	23	0.001	0.408177	-0.0100886	0.218615	2.11248	0.981899	-0.0864435	0.007	23	0.001	0.408177	NA	NA	NA	NA	NA	NA	NA
377	0.001	16	400	6400	0.09	hump16	1	2	1	1	1	2265	11.3812	1	1	2	0.418	0.000248446	NA	NA	NA	NA	NA	NA	2	0.418	0.000248446	24	0.001	0.451088	24	0.001	0.451088	0.00385962	0.234281	2.07545	0.813656	-0.138695	0.001	24	0.001	0.451088	NA	NA	NA	NA	NA	NA	NA
378	0.001	16	400	6400	0.09	hump16	1	3	1	1	1	1760	18.28	1	1	1	0.008	0.00977383	NA	NA	NA	NA	NA	NA	1	0.061	0.00369839	18	0.001	0.362242	18	0.001	0.356167	0.00152999	0.251958	2.34003	0.884586	-0.19148	0.001	19	0.001	0.36594	NA	NA	NA	NA	NA	NA	NA
379	0.001	16	400	6400	0.09	hump16	1	4	1	1	1	2382	13.216	1	1	2	0.45	0.000108752	NA	NA	NA	NA	NA	NA	2	0.45	0.000108752	26	0.001	0.50277	26	0.001	0.50277	-0.00920265	0.223795	2.1209	0.880108	-0.0570825	0.066	26	0.001	0.50277	NA	NA	NA	NA	NA	NA	NA
380	0.001	16	400	6400	0.09	hump16	1	5	1	1	1	3544	13.7071	1	1	2	0.129	0.00575201	NA	NA	NA	NA	NA	NA	2	0.129	0.00575201	22	0.001	0.431936	22	0.001	0.431936	-0.0165121	0.223407	2.26392	0.946389	-0.0249649	0.202	22	0.001	0.431936	NA	NA	NA	NA	NA	NA	NA
381	0.001	16	400	6400	0.09	hump16	1	6	1	1	1	2713	13.5665	1	1	1	0.015	0.0115452	NA	NA	NA	NA	NA	NA	1	0.504	-0.000452228	24	0.001	0.435491	24	0.001	0.423494	-0.000896375	0.239841	2.06475	0.887402	-0.0932294	0.013	25	0.001	0.435039	NA	NA	NA	NA	NA	NA	NA
382	0.001	16	400	6400	0.09	hump16	1	7	1	1	1	3001	13.9583	1	1	2	0.378	0.00088537	NA	NA	NA	NA	NA	NA	2	0.378	0.00088537	25	0.001	0.462457	25	0.001	0.462457	-0.0112911	0.212069	1.99837	0.818411	-0.0190281	0.238	25	0.001	0.462457	NA	NA	NA	NA	NA	NA	NA
383	0.001	16	400	6400	0.09	hump16	1	8	1	1	1	3519	10.6568	1	1	2	0.201	0.00342419	NA	NA	NA	NA	NA	NA	2	0.201	0.00342419	22	0.001	0.406655	22	0.001	0.406655	-0.00428871	0.220923	2.09461	0.922625	-0.0417833	0.053	22	0.001	0.406655	NA	NA	NA	NA	NA	NA	NA
384	0.001	16	400	6400	0.09	hump16	1	9	1	1	1	1938	8.17249	1	1	2	0.285	0.00280193	NA	NA	NA	NA	NA	NA	2	0.285	0.00280193	19	0.001	0.429673	19	0.001	0.429673	-0.00225822	0.255717	2.49416	1.15222	-0.0673187	0.041	19	0.001	0.429673	NA	NA	NA	NA	NA	NA	NA
385	0.001	16	400	6400	0.09	hump16	1	10	1	1	1	2162	14.9653	1	1	2	0.407	0.000687336	NA	NA	NA	NA	NA	NA	2	0.407	0.000687336	28	0.001	0.485458	28	0.001	0.485458	-0.00682511	0.208701	2.07471	0.940145	-0.0755631	0.008	28	0.001	0.485458	NA	NA	NA	NA	NA	NA	NA
386	0.001	16	400	6400	0.09	hump16	1	11	1	1	1
387	0.001	16	400	6400	0.09	hump16	1	12	1	1	1	2091	14.0426	1	1	2	0.216	0.00316499	NA	NA	NA	NA	NA	NA	2	0.216	0.00316499	26	0.001	0.45886	26	0.001	0.45886	-0.00178106	0.222159	2.00995	0.810674	-0.125654	0.001	26	0.001	0.45886	NA	NA	NA	NA	NA	NA	NA
388	0.001	16	400	6400	0.09	hump16	1	13	1	1	1	3416	15.8277	1	1	2	0.172	0.00493758	NA	NA	NA	NA	NA	NA	2	0.172	0.00493758	25	0.001	0.471853	25	0.001	0.471853	-0.017467	0.21218	2.62308	1.14409	-0.0286779	0.174	25	0.001	0.471853	NA	NA	NA	NA	NA	NA	NA
389	0.001	16	400	6400	0.09	hump16	1	14	1	1	1	2470	23.1406	1	1	1	0.002	0.013936	NA	NA	NA	NA	NA	NA	1	0.199	0.00150292	29	0.001	0.481324	29	0.001	0.468891	-0.0107485	0.196778	2.1946	0.835596	-0.0753875	0.003	30	0.001	0.482827	NA	NA	NA	NA	NA	NA	NA
390	0.001	16	400	6400	0.09	hump16	1	15	1	1	1	2864	13.7642	1	1	2	0.197	0.00345613	NA	NA	NA	NA	NA	NA	2	0.197	0.00345613	29	0.001	0.402988	29	0.001	0.402988	-0.00785658	0.186293	1.66734	0.739579	-0.0776585	0.003	29	0.001	0.402988	NA	NA	NA	NA	NA	NA	NA
391	0.001	16	400	6400	0.09	hump16	1	16	1	1	1	1549	13.877	1	1	2	0.526	-0.000847281	NA	NA	NA	NA	NA	NA	2	0.526	-0.000847281	20	0.001	0.422677	20	0.001	0.422677	-0.00176651	0.248738	2.01614	0.982799	-0.0914145	0.008	20	0.001	0.422677	NA	NA	NA	NA	NA	NA	NA
392	0.001	16	400	6400	0.09	hump16	1	17	1	1	1	3248	15.3556	1	1	2	0.293	0.00259446	NA	NA	NA	NA	NA	NA	2	0.293	0.00259446	24	0.001	0.496511	24	0.001	0.496511	-0.00575741	0.208825	2.35907	1.02332	-0.0131514	0.346	24	0.001	0.496511	NA	NA	NA	NA	NA	NA	NA
393	0.001	16	400	6400	0.09	hump16	1	18	1	1	1	2560	14.1118	1	1	2	0.186	0.00497958	NA	NA	NA	NA	NA	NA	2	0.186	0.00497958	27	0.001	0.525149	27	0.001	0.525149	-0.0155194	0.196087	2.0911	0.975919	-0.0292515	0.144	27	0.001	0.525149	NA	NA	NA	NA	NA	NA	NA
394	0.001	16	400	6400	0.09	hump16	1	19	1	1	1	5716	13.7571	1	1	2	0.354	0.00170683	NA	NA	NA	NA	NA	NA	2	0.354	0.00170683	24	0.001	0.474463	24	0.001	0.474463	-0.0120159	0.219353	2.08838	0.869665	-0.0802576	0.007	24	0.001	0.474463	NA	NA	NA	NA	NA	NA	NA
395	0.001	16	400	6400	0.09	hump16	1	20	1	1	1	4530	10.5969	1	1	2	0.246	0.00360972	NA	NA	NA	NA	NA	NA	2	0.246	0.00360972	27	0.001	0.478554	27	0.001	0.478554	-0.0109903	0.198794	2.22518	1.13011	-0.0748499	0.015	27	0.001	0.478554	NA	NA	NA	NA	NA	NA	NA
396	0.001	16	400	6400	0.09	hump16	1	21	1	1	1	2312	16.4296	1	1	2	0.162	0.0045843	NA	NA	NA	NA	NA	NA	2	0.162	0.0045843	22	0.001	0.407477	22	0.001	0.407477	-0.00322167	0.231712	2.07955	1.04828	-0.0897409	0.002	22	0.001	0.407477	NA	NA	NA	NA	NA	NA	NA
397	0.001	16	400	6400	0.09	hump16	1	22	1	1	1	2094	12.7187	1	1	2	0.157	0.00490615	NA	NA	NA	NA	NA	NA	2	0.157	0.00490615	23	0.001	0.443498	23	0.001	0.443498	-0.00751838	0.227024	2.08158	0.808956	-0.107703	0.002	23	0.001	0.443498	NA	NA	NA	NA	NA	NA	NA
398	0.001	16	400	6400	0.09	hump16	1	23	1	1	1	2127	19.5184	1	1	2	0.529	-0.000373278	NA	NA	NA	NA	NA	NA	2	0.529	-0.000373278	23	0.001	0.440164	23	0.001	0.440164	-0.00650309	0.218695	2.04856	0.763394	-0.107893	0.001	23	0.001	0.440164	NA	NA	NA	NA	NA	NA	NA
399	0.001	16	400	6400	0.09	hump16	1	24	1	1	1	2430	16.3236	1	1	2	0.266	0.00242996	NA	NA	NA	NA	NA	NA	2	0.266	0.00242996	26	0.001	0.496794	26	0.001	0.496794	-0.00804334	0.201698	1.94248	0.766204	-0.100396	0.002	26	0.001	0.496794	NA	NA	NA	NA	NA	NA	NA
400	0.001	16	400	6400	0.09	hump16	1	25	1	1	1	1622	17.3501	1	1	2	0.462	0.000117377	NA	NA	NA	NA	NA	NA	2	0.462	0.000117377	20	0.001	0.387818	20	0.001	0.387818	-0.00157789	0.236747	2.59248	1.00574	-0.0889997	0.003	20	0.001	0.387818	NA	NA	NA	NA	NA	NA	NA
401	0.001	16	400	6400	0.09	hump16	8	1	1	1.36201	112	3095	14.7328	1	1	2	0.178	0.00434383	NA	NA	NA	NA	NA	NA	2	0.178	0.00434383	24	0.001	0.493208	24	0.001	0.493208	-0.0163541	0.216049	2.30128	0.894869	-0.0450015	0.08	24	0.001	0.493208	NA	NA	NA	NA	NA	NA	NA
402	0.001	16	400	6400	0.09	hump16	8	1	2	1.50635	162	3373	16.3708	1	1	2	0.237	0.00298394	NA	NA	NA	NA	NA	NA	2	0.237	0.00298394	24	0.001	0.460454	24	0.001	0.460454	-0.0115225	0.213037	1.99834	0.876034	-0.0493387	0.046	24	0.001	0.460454	NA	NA	NA	NA	NA	NA	NA
403	0.001	16	400	6400	0.09	hump16	8	1	3	1.39132	99	2550	5.14261	1	1	2	0.269	0.00265409	NA	NA	NA	NA	NA	NA	2	0.269	0.00265409	24	0.001	0.45665	24	0.001	0.45665	0.000858467	0.231505	2.31437	0.953185	-0.174203	0.001	24	0.001	0.45665	NA	NA	NA	NA	NA	NA	NA
404	0.001	16	400	6400	0.09	hump16	8	1	4	1.25766	111	1988	12.2132	1	1	2	0.109	0.00745931	NA	NA	NA	NA	NA	NA	2	0.109	0.00745931	29	0.001	0.480756	29	0.001	0.480756	-0.00219651	0.205637	2.05361	0.86088	-0.134738	0.001	29	0.001	0.480756	NA	NA	NA	NA	NA	NA	NA
405	0.001	16	400	6400	0.09	hump16	8	1	5	1.43971	125	4969	16.5151	1	1	1	0.001	0.0176987	-0.0174703	1.0002	1.30221e-15	1.35813e-15	-0.0189833	0.04	1	0.033	0.00463344	25	0.001	0.438042	25	0.001	0.424977	-0.00936535	0.207737	2.11122	0.880868	-0.0848267	0.001	26	0.001	0.442676	NA	NA	NA	NA	NA	NA	NA
406	0.001	16	400	6400	0.09	hump16	8	2	1	1.20181	362	2301	12.4535	1	1	2	0.7	-0.0030977	NA	NA	NA	NA	NA	NA	2	0.7	-0.0030977	21	0.001	0.415907	21	0.001	0.415907	-0.0061829	0.222477	1.93764	0.867767	0.00151565	0.463	21	0.001	0.415907	NA	NA	NA	NA	NA	NA	NA
407	0.001	16	400	6400	0.09	hump16	8	2	2	1.32893	555	3303	13.0249	1	1	2	0.427	0.000223699	NA	NA	NA	NA	NA	NA	2	0.427	0.000223699	27	0.001	0.496997	27	0.001	0.496997	-0.00442712	0.216966	2.24146	0.960697	-0.0991544	0.003	27	0.001	0.496997	NA	NA	NA	NA	NA	NA	NA
408	0.001	16	400	6400	0.09	hump16	8	2	3	1.38177	135	2968	21.3914	1	1	2	0.82	-0.00417392	NA	NA	NA	NA	NA	NA	2	0.82	-0.00417392	21	0.001	0.416031	21	0.001	0.416031	-0.00626855	0.233805	2.10907	0.775286	-0.0949249	0.003	21	0.001	0.416031	NA	NA	NA	NA	NA	NA	NA
409	0.001	16	400	6400	0.09	hump16	8	2	4	1.33872	324	1614	21.385	1	1	2	0.073	0.00705056	NA	NA	NA	NA	NA	NA	2	0.073	0.00705056	27	0.001	0.430719	27	0.001	0.430719	-0.00764352	0.203506	1.86292	0.824125	-0.0922433	0.001	27	0.001	0.430719	NA	NA	NA	NA	NA	NA	NA
410	0.001	16	400	6400	0.09	hump16	8	2	5	1.315	236	2123	23.0968	1	1	2	0.493	-0.000625784	NA	NA	NA	NA	NA	NA	2	0.493	-0.000625784	25	0.001	0.427333	25	0.001	0.427333	-0.0155671	0.206611	2.25177	0.894025	-0.0168204	0.243	25	0.001	0.427333	NA	NA	NA	NA	NA	NA	NA
411	0.001	16	400	6400	0.09	hump16	8	3	1	1.1016	1652	2052	8.30058	1.00368	2	2	0.078	0.00932702	NA	NA	NA	NA	NA	NA	2	0.078	0.00932702	23	0.001	0.470254	23	0.001	0.470254	-0.0113424	0.215565	2.28062	0.996521	-0.0462348	0.062	23	0.001	0.470254	NA	NA	NA	NA	NA	NA	NA
412	0.001	16	400	6400	0.09	hump16	8	3	2	1.13828	1410	2318	20.3549	1.00037	2	2	0.369	0.000994184	NA	NA	NA	NA	NA	NA	2	0.369	0.000994184	25	0.001	0.474329	25	0.001	0.474329	-0.00367197	0.216503	2.29265	1.00764	-0.0286539	0.146	25	0.001	0.474329	NA	NA	NA	NA	NA	NA	NA
413	0.001	16	400	6400	0.09	hump16	8	3	3	1.06856	1608	2764	17.6202	1	1	2	0.872	-0.00545001	NA	NA	NA	NA	NA	NA	2	0.872	-0.00545001	22	0.001	0.426123	22	0.001	0.426123	-0.0112631	0.220486	2.37646	0.900472	-0.0556625	0.023	22	0.001	0.426123	NA	NA	NA	NA	NA	NA	NA
414	0.001	16	400	6400	0.09	hump16	8	3	4	1.09425	724	951	6.31055	1.0054	3	2	0.152	0.00704433	NA	NA	NA	NA	NA	NA	2	0.152	0.00704433	17	0.001	0.40435	17	0.001	0.40435	-0.0242829	0.252678	2.24736	0.869955	-0.0590352	0.086	17	0.001	0.40435	NA	NA	NA	NA	NA	NA	NA
415	0.001	16	400	6400	0.09	hump16	8	3	5	1.12166	1982	2198	10.8799	1	1	1	0.001	0.0240765	-0.0025641	1.00064	2.8537e-15	4.59129e-15	0.0150425	0.636	1	0.011	0.0071923	23	0.001	0.514158	23	0.001	0.497274	-0.0099231	0.21655	2.41245	0.982549	-0.0252427	0.205	24	0.001	0.52135	NA	NA	NA	NA	NA	NA	NA
416	0.001	16	400	6400	0.09	hump16	8	4	1	1.75516	121	1963	11.1532	1.20901	2	1	0.001	0.0208857	-0.0212766	1.00024	1.09623e-15	9.92462e-16	-0.0139306	0.064	1	0.026	0.00528565	29	0.001	0.540421	29	0.001	0.524821	-0.00654823	0.193984	2.06639	0.86403	-0.0260679	0.196	30	0.001	0.545707	1	0.003	0.0175827	1	0.001	0.0280971	21
417	0.001	16	400	6400	0.09	hump16	8	4	2	1.4094	119	2291	9.98136	1.16019	2	1	0.001	0.035645	NA	NA	NA	NA	NA	NA	1	0.155	0.00247066	26	0.001	0.505164	26	0.001	0.471989	-0.012789	0.206429	2.24589	0.714493	-0.0300901	0.198	27	0.001	0.507634	NA	NA	NA	NA	NA	NA	NA
418	0.001	16	400	6400	0.09	hump16	8	4	3	1.67817	88	1425	15.8894	1.16467	2	2	0.08	0.00774693	NA	NA	NA	NA	NA	NA	2	0.08	0.00774693	29	0.001	0.482179	29	0.001	0.482179	-0.00419188	0.199971	1.9183	0.895579	-0.109584	0.001	29	0.001	0.482179	NA	NA	NA	NA	NA	NA	NA
419	0.001	16	400	6400	0.09	hump16	8	4	4	1.70538	116	2181	11.3728	1.22005	2	2	0.19	0.00464893	NA	NA	NA	NA	NA	NA	2	0.19	0.00464893	22	0.001	0.446372	22	0.001	0.446372	-0.000680666	0.229316	2.45362	1.07711	-0.118044	0.001	22	0.001	0.446372	NA	NA	NA	NA	NA	NA	NA
420	0.001	16	400	6400	0.09	hump16	8	4	5	1.4585	106	2525	6.94787	1.19704	2	2	0.079	0.00806588	NA	NA	NA	NA	NA	NA	2	0.079	0.00806588	23	0.001	0.445005	23	0.001	0.445005	-0.00410433	0.233969	2.09157	0.92629	-0.117479	0.002	23	0.001	0.445005	NA	NA	NA	NA	NA	NA	NA
421	0.001	16	400	6400	0.09	hump16	8	5	1	1.36964	191	2889	10.2338	1	1	2	0.706	-0.00346331	NA	NA	NA	NA	NA	NA	2	0.706	-0.00346331	22	0.001	0.436437	22	0.001	0.436437	-0.0103731	0.227095	2.13014	0.910927	-0.0485267	0.072	22	0.001	0.436437	NA	NA	NA	NA	NA	NA	NA
422	0.001	16	400	6400	0.09	hump16	8	5	2	1.29312	149	2948	12.4816	1	1	2	0.149	0.00583792	NA	NA	NA	NA	NA	NA	2	0.149	0.00583792	20	0.001	0.521213	20	0.001	0.521213	-0.0051078	0.241198	2.64284	1.08965	-0.0267178	0.204	20	0.001	0.521213	NA	NA	NA	NA	NA	NA	NA
423	0.001	16	400	6400	0.09	hump16	8	5	3	1.2424	293	2500	12.1328	1	1	2	0.338	0.00161798	NA	NA	NA	NA	NA	NA	2	0.338	0.00161798	21	0.001	0.421867	21	0.001	0.421867	-0.00729181	0.23289	2.31567	1.02545	-0.0473579	0.093	21	0.001	0.421867	NA	NA	NA	NA	NA	NA	NA
424	0.001	16	400	6400	0.09	hump16	8	5	4	1.2711	161	2641	8.93187	1	1	2	0.288	0.00210205	NA	NA	NA	NA	NA	NA	2	0.288	0.00210205	25	0.001	0.51645	25	0.001	0.51645	-0.00247622	0.23524	2.03245	0.870886	-0.141217	0.003	25	0.001	0.51645	NA	NA	NA	NA	NA	NA	NA
425	0.001	16	400	6400	0.09	hump16	8	5	5	1.51127	218	2707	11.0804	1	1	2	0.655	-0.00304507	NA	NA	NA	NA	NA	NA	2	0.655	-0.00304507	26	0.001	0.479318	26	0.001	0.479318	0.00683124	0.219736	2.32415	1.12239	-0.141251	0.001	26	0.001	0.479318	NA	NA	NA	NA	NA	NA	NA
426	0.001	16	400	6400	0.09	hump16	40	1	1	1.43866	454	3497	12.006	1.30303	2	1	0.001	0.0629569	NA	NA	NA	NA	NA	NA	1	0.235	0.00139722	27	0.001	0.591556	27	0.001	0.529997	-0.00599242	0.201347	2.44739	0.996486	-0.0833829	0.02	28	0.001	0.592954	NA	NA	NA	NA	NA	NA	NA
427	0.001	16	400	6400	0.09	hump16	40	1	2	1.41151	455	2091	10.887	1.28951	2	1	0.001	0.0702348	0.0528541	0.99913	1.01516e-15	8.97087e-16	0.089631	0.99	1	0.003	0.00828259	26	0.001	0.58784	26	0.001	0.525888	-0.00031722	0.228606	2.07478	0.917415	-0.120155	0.003	27	0.001	0.596123	1	0.001	0.0680801	1	0.001	0.0891119	18
428	0.001	16	400	6400	0.09	hump16	40	1	3	1.34603	307	1743	22.3316	1.28474	2	1	0.001	0.0378342	0.0856313	0.996689	1.26651e-15	1.47641e-15	-0.121348	0.044	1	0.003	0.00646776	34	0.001	0.570555	34	0.001	0.539188	-0.0084605	0.191274	1.83108	0.728602	-0.118021	0.001	35	0.001	0.577022	1	0.001	0.0311049	1	0.001	0.0471282	24
429	0.001	16	400	6400	0.09	hump16	40	1	4	1.41432	627	2746	19.4748	1.27976	2	1	0.001	0.0421788	-0.0195035	1.00025	7.20851e-16	2.8567e-16	-0.00959963	0.262	1	0.002	0.01061	26	0.001	0.460894	26	0.001	0.429325	-0.00897235	0.202046	1.9508	0.760733	-0.0193866	0.245	27	0.001	0.471504	1	0.001	0.0376862	1	0.001	0.0521875	20
430	0.001	16	400	6400	0.09	hump16	40	1	5	1.47418	330	1870	14.9785	1.3185	2	1	0.001	0.0723385	0.021041	1.00033	1.05282e-15	1.35334e-15	0.0330782	0.63	1	0.007	0.00712972	25	0.001	0.548493	25	0.001	0.483284	-0.00811937	0.217137	2.24839	0.894001	-0.0539972	0.065	26	0.001	0.555623	1	0.001	0.0642449	1	0.001	0.0819306	16
431	0.001	16	400	6400	0.09	hump16	40	2	1	1.65968	737	2285	15.561	1.51397	2	1	0.001	0.0675025	0.0748299	0.997621	7.0608e-16	3.23154e-16	0.0455276	0.768	1	0.011	0.00504775	31	0.001	0.649679	31	0.001	0.587225	-0.0074662	0.191229	1.8992	0.787993	-0.065054	0.018	32	0.001	0.654727	1	0.001	0.0784116	1	0.001	0.104047	19
432	0.001	16	400	6400	0.09	hump16	40	2	2	1.67798	632	2899	17.3172	1.51996	2	1	0.001	0.0588278	0.159596	0.987681	7.97608e-16	4.01721e-16	0.144686	0.991	1	0.004	0.00874502	26	0.001	0.524258	26	0.001	0.474175	-0.00874437	0.208465	1.96298	0.76666	-0.0822639	0.002	27	0.001	0.533003	1	0.001	0.0576639	1	0.001	0.0790484	21
433	0.001	16	400	6400	0.09	hump16	40	2	3	1.55551	626	2580	12.9435	1.52572	2	1	0.001	0.0803094	0.0222222	1.00055	7.01787e-16	3.32157e-16	0.0447808	0.812	1	0.026	0.00444766	26	0.001	0.601309	26	0.001	0.525447	-0.00739289	0.212532	1.91704	0.823464	-0.0454028	0.119	27	0.001	0.605756	1	0.001	0.0797996	1	0.001	0.109404	22
434	0.001	16	400	6400	0.09	hump16	40	2	4	1.74491	539	3675	20.174	1.51759	2	1	0.001	0.0629715	0.121569	0.992973	1.08429e-15	1.11106e-15	0.0768233	0.84	1	0.001	0.00792522	26	0.001	0.570109	26	0.001	0.515063	-0.0123721	0.201252	2.04036	0.739007	-0.06524	0.008	27	0.001	0.578034	1	0.001	0.0674754	1	0.001	0.0908387	20
435	0.001	16	400	6400	0.09	hump16	40	2	5	1.55716	761	1791	13.8976	1.52572	2	1	0.001	0.0879497	0.0592334	0.998824	7.67485e-16	3.7997e-16	0.0978592	0.989	1	0.002	0.00966563	29	0.001	0.57617	29	0.001	0.497886	-0.0122085	0.203454	2.0809	0.83481	-0.0411786	0.098	30	0.001	0.585835	1	0.001	0.0869047	1	0.001	0.113442	19
436	0.001	16	400	6400	0.09	hump16	40	3	1	1.74211	428	1873	20.6126	1.17717	2	1	0.001	0.0146936	NA	NA	NA	NA	NA	NA	1	0.083	0.00264374	26	0.001	0.483683	26	0.001	0.471634	-0.0100166	0.21058	2.02155	0.851266	-0.0375456	0.075	27	0.001	0.486327	NA	NA	NA	NA	NA	NA	NA
437	0.001	16	400	6400	0.09	hump16	40	3	2	1.53848	578	2469	15.2717	1.207	2	1	0.001	0.0195437	NA	NA	NA	NA	NA	NA	1	0.054	0.00388371	29	0.001	0.559988	29	0.001	0.544328	-0.0163415	0.192851	2.24169	0.899284	-0.00453688	0.438	30	0.001	0.563872	NA	NA	NA	NA	NA	NA	NA
438	0.001	16	400	6400	0.09	hump16	40	3	3	1.52956	738	2817	13.476	1.2027	2	1	0.001	0.0476082	-0.0102041	1.00037	9.71764e-16	6.40837e-16	-0.0196528	0.208	1	0.03	0.00460095	31	0.001	0.556315	31	0.001	0.513307	-0.000448399	0.20645	1.85152	0.892382	-0.0653176	0.032	32	0.001	0.560916	1	0.001	0.0427365	1	0.001	0.0542997	14
439	0.001	16	400	6400	0.09	hump16	40	3	4	1.57885	478	2480	14.8611	1.20087	2	1	0.001	0.0211344	0.0314465	0.999855	1.52584e-15	1.49698e-15	-0.0424021	0.173	1	0.014	0.00737246	22	0.001	0.414982	22	0.001	0.40122	-0.00217394	0.215434	1.94006	0.836562	-0.10438	0.001	23	0.001	0.422355	1	0.011	0.00941375	1	0.001	0.0158152	19
440	0.001	16	400	6400	0.09	hump16	40	3	5	1.55715	278	2018	10.2949	1.1994	2	1	0.001	0.032686	NA	NA	NA	NA	NA	NA	1	0.322	0.000760767	16	0.001	0.418121	16	0.001	0.386195	-0.0102015	0.250025	2.46509	1.11854	-0.0934648	0.005	17	0.001	0.418881	NA	NA	NA	NA	NA	NA	NA
441	0.001	16	400	6400	0.09	hump16	40	4	1	1.55825	927	1974	16.9064	1	1	2	0.351	0.00119879	NA	NA	NA	NA	NA	NA	2	0.351	0.00119879	23	0.001	0.475931	23	0.001	0.475931	-0.0086454	0.2176	2.08507	0.81318	-0.0901186	0.001	23	0.001	0.475931	NA	NA	NA	NA	NA	NA	NA
442	0.001	16	400	6400	0.09	hump16	40	4	2	1.43922	441	3077	15.8294	1	1	2	0.248	0.00238344	NA	NA	NA	NA	NA	NA	2	0.248	0.00238344	21	0.001	0.354279	21	0.001	0.354279	-0.0145916	0.220754	2.43027	0.925775	-0.0678637	0.015	21	0.001	0.354279	NA	NA	NA	NA	NA	NA	NA
443	0.001	16	400	6400	0.09	hump16	40	4	3	1.65255	319	2153	16.7373	1	1	2	0.652	-0.00214895	NA	NA	NA	NA	NA	NA	2	0.652	-0.00214895	26	0.001	0.481577	26	0.001	0.481577	-0.0138776	0.202196	2.24962	0.880144	0.0054351	0.549	26	0.001	0.481577	NA	NA	NA	NA	NA	NA	NA
444	0.001	16	400	6400	0.09	hump16	40	4	4	1.6449	447	2664	18.1689	1	1	2	0.439	0.000234114	NA	NA	NA	NA	NA	NA	2	0.439	0.000234114	21	0.001	0.470695	21	0.001	0.470695	-0.011393	0.231538	2.14851	0.874041	-0.0288036	0.171	21	0.001	0.470695	NA	NA	NA	NA	NA	NA	NA
445	0.001	16	400	6400	0.09	hump16	40	4	5	1.36322	593	2486	13.3245	1	1	2	0.054	0.0101013	NA	NA	NA	NA	NA	NA	2	0.054	0.0101013	22	0.001	0.493362	22	0.001	0.493362	-0.0099018	0.22278	2.09816	0.925559	-0.059484	0.044	22	0.001	0.493362	NA	NA	NA	NA	NA	NA	NA
446	0.001	16	400	6400	0.09	hump16	40	5	1	1.55497	93	2172	13.4165	1	1	2	0.26	0.00223449	NA	NA	NA	NA	NA	NA	2	0.26	0.00223449	15	0.001	0.370675	15	0.001	0.370675	-0.00105605	0.278225	2.3897	1.00715	-0.155686	0.001	15	0.001	0.370675	NA	NA	NA	NA	NA	NA	NA
447	0.001	16	400	6400	0.09	hump16	40	5	2	1.41717	1693	3222	13.7249	1	1	1	0.026	0.00869236	NA	NA	NA	NA	NA	NA	1	0.421	-5.24368e-05	25	0.001	0.479873	25	0.001	0.471128	-0.0225407	0.19755	2.09794	0.820118	-0.105171	0.004	26	0.001	0.47982	NA	NA	NA	NA	NA	NA	NA
448	0.001	16	400	6400	0.09	hump16	40	5	3	1.55249	198	2135	11.6025	1.03893	2	2	0.058	0.010119	NA	NA	NA	NA	NA	NA	2	0.058	0.010119	23	0.001	0.48817	23	0.001	0.48817	-0.000521584	0.24396	2.27231	0.859661	-0.119771	0.002	23	0.001	0.48817	NA	NA	NA	NA	NA	NA	NA
449	0.001	16	400	6400	0.09	hump16	40	5	4	1.56121	344	964	5.29337	1	1	2	0.763	-0.00379103	NA	NA	NA	NA	NA	NA	2	0.763	-0.00379103	24	0.001	0.464125	24	0.001	0.464125	-0.00619285	0.214427	1.90951	0.749383	-0.109066	0.002	24	0.001	0.464125	NA	NA	NA	NA	NA	NA	NA
450	0.001	16	400	6400	0.09	hump16	40	5	5	1.45472	1615	4478	17.1276	1	1	2	0.458	-1.80716e-05	NA	NA	NA	NA	NA	NA	2	0.458	-1.80716e-05	20	0.001	0.426972	20	0.001	0.426972	-0.00653071	0.228394	2.34218	0.983257	-0.107693	0.001	20	0.001	0.426972	NA	NA	NA	NA	NA	NA	NA
451	0.001	16	400	6400	0.09	hump16	160	1	1	1.57811	907	2978	9.6472	1.00458	2	2	0.391	0.000597958	NA	NA	NA	NA	NA	NA	2	0.391	0.000597958	30	0.001	0.533489	30	0.001	0.533489	0.000164622	0.207285	2.02591	0.87475	-0.145885	0.001	30	0.001	0.533489	NA	NA	NA	NA	NA	NA	NA
452	0.001	16	400	6400	0.09	hump16	160	1	2	1.48849	842	1729	20.0401	1	1	2	0.082	0.00643175	NA	NA	NA	NA	NA	NA	2	0.082	0.00643175	23	0.001	0.415317	23	0.001	0.415317	-0.00687424	0.21091	2.20088	0.934398	-0.0981397	0.001	23	0.001	0.415317	NA	NA	NA	NA	NA	NA	NA
453	0.001	16	400	6400	0.09	hump16	160	1	3	1.58146	1093	2799	15.0314	1	1	2	0.8	-0.00403742	NA	NA	NA	NA	NA	NA	2	0.8	-0.00403742	21	0.001	0.38548	21	0.001	0.38548	-0.00611396	0.219	2.39119	1.06983	-0.072421	0.005	21	0.001	0.38548	NA	NA	NA	NA	NA	NA	NA
454	0.001	16	400	6400	0.09	hump16	160	1	4	1.59595	1291	2227	10.7287	1.00577	2	2	0.151	0.00453278	NA	NA	NA	NA	NA	NA	2	0.151	0.00453278	22	0.001	0.403621	22	0.001	0.403621	-0.0064107	0.229192	2.28726	0.957394	-0.104664	0.001	22	0.001	0.403621	NA	NA	NA	NA	NA	NA	NA
455	0.001	16	400	6400	0.09	hump16	160	1	5	1.60855	1330	1440	7.965	1.01456	2	1	0.004	0.0160626	-0.00900901	1.00071	1.7376e-15	2.61108e-15	0.0305593	0.801	1	0.01	0.0076732	23	0.001	0.447848	23	0.001	0.439459	-0.0118227	0.217192	2.42441	1.09823	-0.0705147	0.041	24	0.001	0.455521	1	0.041	0.00898656	1	0.001	0.0152234	17
456	0.001	16	400	6400	0.09	hump16	160	2	1	1.65532	1359	3249	13.3668	2.26896	4	2	0.001	0.138592	0.0234766	0.733623	2.28952	1.3361	-0.518681	0.001	2	0.001	0.0283031	34	0.001	0.654127	34	0.001	0.543838	-0.0178727	0.164073	1.66045	0.626646	-0.0394043	0.132	36	0.001	0.68243	2	0.001	0.139699	2	0.001	0.212293	28
457	0.001	16	400	6400	0.09	hump16	160	2	2	1.71316	1932	2524	23.7169	2.05992	6	2	0.001	0.0812549	0.0244589	0.741598	2.30883	1.3928	-0.499018	0.001	2	0.001	0.0152068	41	0.001	0.649245	41	0.001	0.583197	-0.00582451	0.166879	1.73319	0.739894	-0.141941	0.001	43	0.001	0.664452	2	0.001	0.0843595	2	0.001	0.134041	27
458	0.001	16	400	6400	0.09	hump16	160	2	3	1.68493	782	2686	14.4656	2.20768	4	2	0.001	0.144378	0.0669264	0.73665	2.27346	1.36665	-0.49715	0.001	2	0.001	0.0272554	35	0.001	0.617428	35	0.001	0.500305	-0.0113344	0.183178	2.02856	0.965622	-0.129555	0.001	37	0.001	0.644683	2	0.001	0.147143	2	0.001	0.217916	27
459	0.001	16	400	6400	0.09	hump16	160	2	4	1.7732	480	2084	21.6798	2.21981	5	2	0.001	0.0878794	-0.0045393	0.724847	2.44586	1.46412	-0.563245	0.001	2	0.001	0.0162288	36	0.001	0.642876	36	0.001	0.571225	-0.0137668	0.171096	1.62798	0.65728	-0.131375	0.001	38	0.001	0.659104	3	0.001	0.090638	3	0.001	0.161145	31
460	0.001	16	400	6400	0.09	hump16	160	2	5	1.72182	1298	2112	21.5065	1.88961	4	2	0.001	0.0843816	0.0131809	0.752866	2.2145	1.32966	-0.538274	0.001	2	0.001	0.0325771	35	0.001	0.583638	35	0.001	0.531834	-0.0093847	0.174581	1.8998	0.773548	-0.147328	0.001	37	0.001	0.616216	2	0.001	0.0859184	2	0.001	0.136094	28
461	0.001	16	400	6400	0.09	hump16	160	3	1	1.56217	1795	1989	15.9649	1.59073	3	1	0.001	0.0723562	-0.0147992	1.00042	7.50251e-16	4.91645e-16	-0.00881222	0.326	1	0.002	0.0101987	34	0.001	0.565512	34	0.001	0.503355	-9.10522e-05	0.199314	1.62117	0.679641	-0.110889	0.002	35	0.001	0.575711	1	0.001	0.0683896	1	0.001	0.101407	27
462	0.001	16	400	6400	0.09	hump16	160	3	2	1.50297	927	2550	11.4339	1.53434	3	1	0.001	0.0901873	-0.00483092	1.00047	7.3089e-16	4.32533e-16	0.0394772	0.947	1	0.005	0.008138	31	0.001	0.54967	31	0.001	0.467621	-0.00823745	0.197241	1.96958	0.925356	-0.127859	0.001	32	0.001	0.557808	1	0.001	0.0877419	1	0.001	0.122377	24
463	0.001	16	400	6400	0.09	hump16	160	3	3	1.64192	984	3245	18.5215	1.61055	3	1	0.001	0.0526202	-0.0147992	1.00042	8.85787e-16	8.88799e-16	0.0291768	0.978	1	0.001	0.00861333	31	0.001	0.607414	31	0.001	0.563407	-0.0123551	0.184463	1.9907	0.802923	-0.000497409	0.488	32	0.001	0.616027	2	0.001	0.0519094	2	0.001	0.0839696	24
464	0.001	16	400	6400	0.09	hump16	160	3	4	1.62017	1332	3152	13.0309	1.5712	2	2	0.001	0.0812649	-0.0197245	0.798345	1.9403	1.22609	-0.0769534	0.016	2	0.001	0.018601	38	0.001	0.616596	38	0.001	0.553932	-0.0118976	0.175943	1.86502	0.81592	-0.102287	0.002	40	0.001	0.635197	1	0.001	0.0922583	1	0.001	0.145298	32
465	0.001	16	400	6400	0.09	hump16	160	3	5	1.6541	1801	3003	13.2207	1.60472	3	2	0.001	0.0961734	0.0714506	0.741297	2.15075	1.27577	-0.171813	0.001	2	0.001	0.0140764	30	0.001	0.550153	30	0.001	0.468055	-0.00174656	0.193185	1.90125	0.82062	-0.129185	0.001	32	0.001	0.564229	1	0.001	0.102124	1	0.001	0.156715	31
466	0.001	16	400	6400	0.09	hump16	160	4	1	1.75918	436	3843	18.6374	1.43242	3	1	0.001	0.0492746	NA	NA	NA	NA	NA	NA	1	0.108	0.00235275	32	0.001	0.589379	32	0.001	0.542457	-0.00434654	0.19102	1.67798	0.617149	-0.0843235	0.002	33	0.001	0.591732	NA	NA	NA	NA	NA	NA	NA
467	0.001	16	400	6400	0.09	hump16	160	4	2	1.6473	722	2461	19.6178	1.27199	2	1	0.001	0.0486202	NA	NA	NA	NA	NA	NA	1	0.413	0.000289457	27	0.001	0.476821	27	0.001	0.42849	0.00103828	0.207619	1.79211	0.71938	-0.122212	0.001	28	0.001	0.477111	NA	NA	NA	NA	NA	NA	NA
468	0.001	16	400	6400	0.09	hump16	160	4	3	1.63527	2618	2742	7.56524	1.42535	3	2	0.001	0.0944431	0.0753546	0.700141	2.64424	1.36071	-0.105751	0.024	2	0.037	0.00497146	31	0.001	0.680469	31	0.001	0.590998	-0.0162419	0.16971	2.02107	0.984511	-0.0102999	0.332	33	0.001	0.685441	2	0.001	0.0974992	2	0.001	0.143716	24
469	0.001	16	400	6400	0.09	hump16	160	4	4	1.72998	551	1676	17.6131	1.41941	2	1	0.001	0.065887	0.12234	0.992928	8.46028e-16	4.46498e-16	0.114855	0.97	1	0.02	0.00487871	32	0.001	0.59755	32	0.001	0.536541	-0.011172	0.189928	1.89932	0.734395	-0.0622197	0.018	33	0.001	0.602428	1	0.001	0.0622642	1	0.001	0.0871009	23
470	0.001	16	400	6400	0.09	hump16	160	4	5	1.80407	2243	2423	18.7692	1.43693	3	2	0.001	0.0555	0.0576845	0.728938	2.5078	1.24274	-0.232796	0.001	2	0.001	0.0119428	33	0.001	0.593285	33	0.001	0.549728	-0.0065275	0.197594	2.00098	0.89393	-0.123692	0.001	35	0.001	0.605228	2	0.001	0.059337	2	0.001	0.0908222	23
471	0.001	16	400	6400	0.09	hump16	160	5	1	1.62537	1322	1850	20.2071	1.54692	3	1	0.001	0.0574023	-0.0180995	1.00021	6.41288e-16	2.88999e-16	0.00438546	0.586	1	0.001	0.0145176	34	0.001	0.602842	34	0.001	0.559957	-0.00678257	0.182613	1.72106	0.783249	-0.0963757	0.001	35	0.001	0.617359	2	0.001	0.0547975	2	0.001	0.0892122	26
472	0.001	16	400	6400	0.09	hump16	160	5	2	1.73571	662	2369	19.17	1.38754	2	1	0.001	0.0505855	NA	NA	NA	NA	NA	NA	1	0.075	0.00279241	31	0.001	0.614998	31	0.001	0.567205	-0.012266	0.180907	1.75831	0.778694	-0.0341914	0.146	32	0.001	0.617791	NA	NA	NA	NA	NA	NA	NA
473	0.001	16	400	6400	0.09	hump16	160	5	3	1.6738	1165	2395	22.031	1.72896	4	2	0.001	0.0558113	0.0809552	0.714028	2.38329	1.33558	-0.388235	0.001	2	0.001	0.0112388	33	0.001	0.616954	33	0.001	0.572382	-0.00392928	0.196115	1.76491	0.746265	-0.136028	0.001	35	0.001	0.628193	2	0.001	0.0454104	2	0.001	0.0766085	26
474	0.001	16	400	6400	0.09	hump16	160	5	4	1.67209	2182	2411	15.0892	1.61677	3	2	0.001	0.0794285	0.0983033	0.730681	2.34538	1.32939	-0.195921	0.001	2	0.001	0.0164739	32	0.001	0.63688	32	0.001	0.573925	-0.00647412	0.192924	1.69063	0.822757	-0.11611	0.001	34	0.001	0.653353	2	0.001	0.0640133	2	0.001	0.103151	27
475	0.001	16	400	6400	0.09	hump16	160	5	5	1.72588	1134	1240	11.7997	1.47213	4	1	0.001	0.0837665	-0.00996678	1.0005	6.80088e-16	3.69431e-16	-0.00878093	0.388	1	0.002	0.0153058	28	0.001	0.535854	28	0.001	0.467393	-0.00695461	0.185721	1.92088	0.870892	-0.0651822	0.021	29	0.001	0.55116	1	0.001	0.0772727	1	0.001	0.106623	23
476	0.001	16	400	6400	0.09	hump16	500	1	1	1.55343	2156	2821	22.1503	2.17856	6	2	0.001	0.0810178	0.132185	0.723493	2.28136	1.33076	-0.363506	0.001	2	0.001	0.0271179	34	0.001	0.562465	34	0.001	0.508565	-0.007806	0.18026	1.91163	0.833345	-0.0830452	0.001	36	0.001	0.589583	4	0.001	0.080072	4	0.001	0.164071	37
477	0.001	16	400	6400	0.09	hump16	500	1	2	1.6562	2638	3205	24.115	2.33525	6	2	0.001	0.0873716	0.0790822	0.722926	2.30815	1.38059	-0.627785	0.001	2	0.001	0.0205122	39	0.001	0.574804	39	0.001	0.507944	-0.00669856	0.173456	1.62268	0.691218	-0.10351	0.001	41	0.001	0.595316	2	0.001	0.0941219	2	0.001	0.146416	27
478	0.001	16	400	6400	0.09	hump16	500	1	3	1.63434	1030	2216	12.3792	1.55006	4	2	0.001	0.128796	0.0389302	0.754316	2.263	1.31281	-0.178584	0.002	2	0.001	0.0169675	28	0.001	0.560414	28	0.001	0.448585	-0.0133778	0.200812	2.19494	0.74888	-0.0869145	0.008	30	0.001	0.577381	3	0.001	0.130036	3	0.001	0.201226	28
479	0.001	16	400	6400	0.09	hump16	500	1	4	1.65272	2639	3438	22.2977	1.7848	5	1	0.001	0.067254	-0.0195035	1.00025	7.3564e-16	3.20101e-16	0.00594907	0.577	1	0.001	0.0136364	32	0.001	0.539989	32	0.001	0.486371	-0.00994545	0.192261	1.917	0.716295	-0.0723806	0.01	33	0.001	0.553625	3	0.001	0.0638313	3	0.001	0.105359	27
480	0.001	16	400	6400	0.09	hump16	500	1	5	1.60147	1640	1776	12.0449	1.77256	7	2	0.001	0.119997	0.0197512	0.71198	2.48222	1.32823	-0.318678	0.001	2	0.001	0.0306724	25	0.001	0.53772	25	0.001	0.448395	-0.00948404	0.212572	2.22153	0.8572	-0.0767432	0.013	27	0.001	0.568392	2	0.001	0.140571	2	0.001	0.207692	27
481	0.001	16	400	6400	0.09	hump16	500	2	1	1.66256	2210	2252	18.0694	2.06763	7	2	0.001	0.0655491	0.00414663	0.72626	2.35334	1.29694	-0.335581	0.001	2	0.001	0.0239692	28	0.001	0.553994	28	0.001	0.512414	-0.0138615	0.206169	2.04348	0.826215	-0.0181136	0.252	30	0.001	0.577963	4	0.001	0.0745509	4	0.001	0.14521	32
482	0.001	16	400	6400	0.09	hump16	500	2	2	1.64917	1286	2775	17.6822	2.21904	6	2	0.001	0.0734928	0.098765	0.69364	2.50056	1.23911	-0.29217	0.001	2	0.001	0.0100903	35	0.001	0.643279	35	0.001	0.579877	-0.00930078	0.177317	1.90291	0.837298	-0.0921669	0.008	37	0.001	0.65337	4	0.001	0.0757102	4	0.001	0.149367	32
483	0.001	16	400	6400	0.09	hump16	500	2	3	1.59336	1636	1903	12.1305	1.89186	8	2	0.001	0.12624	0.130822	0.704959	2.35167	1.33455	-0.384847	0.001	2	0.001	0.0290755	36	0.001	0.608298	36	0.001	0.511134	-0.00824507	0.181344	1.74491	0.746457	-0.106221	0.001	38	0.001	0.637374	4	0.001	0.131251	4	0.001	0.226189	32
484	0.001	16	400	6400	0.09	hump16	500	2	4	1.66302	2074	2580	22.9889	1.98795	3	2	0.001	0.0961504	0.0557259	0.734653	2.25784	1.30851	-0.500849	0.001	2	0.001	0.0177463	38	0.001	0.591856	38	0.001	0.513452	-0.0100662	0.177042	1.58805	0.655592	-0.119048	0.001	40	0.001	0.609602	2	0.001	0.0941321	2	0.001	0.144652	27
485	0.001	16	400	6400	0.09	hump16	500	2	5	1.60637	3163	3466	18.0444	1.89824	5	2	0.001	0.0841688	0.0262002	0.754085	2.13256	1.30152	-0.35566	0.001	2	0.001	0.0169813	34	0.001	0.649794	34	0.001	0.582606	-0.00987372	0.172772	1.65262	0.678764	-0.122546	0.001	36	0.001	0.666775	3	0.001	0.0821645	3	0.001	0.146897	32
486	0.001	16	400	6400	0.09	hump16	500	3	1	1.5661	2473	3678	23.5078	2.26674	5	2	0.001	0.0882611	0.0289389	0.722317	2.38571	1.36871	-0.492306	0.001	2	0.001	0.0140479	35	0.001	0.607966	35	0.001	0.533753	-0.00656002	0.172925	1.75398	0.720131	-0.0696819	0.002	37	0.001	0.622014	4	0.001	0.0890709	4	0.001	0.165427	33
487	0.001	16	400	6400	0.09	hump16	500	3	2	1.62251	2012	2039	15.2323	2.09265	5	2	0.001	0.128067	0.0371631	0.739457	2.25247	1.31391	-0.513811	0.001	2	0.001	0.029861	30	0.001	0.587589	30	0.001	0.489383	-0.00354355	0.196531	1.71412	0.737745	-0.138893	0.001	32	0.001	0.61745	4	0.001	0.130298	4	0.001	0.245408	37
488	0.001	16	400	6400	0.09	hump16	500	3	3	1.58603	2695	3136	20.2853	2.33452	5	2	0.001	0.0910823	0.0589972	0.742746	2.21977	1.35623	-0.487836	0.001	2	0.001	0.025191	38	0.001	0.60485	38	0.001	0.538959	-0.0071207	0.172354	1.76649	0.709797	-0.141102	0.001	40	0.001	0.630041	3	0.001	0.0943153	3	0.001	0.166001	32
489	0.001	16	400	6400	0.09	hump16	500	3	4	1.58077	3476	3567	20.3744	2.32605	4	2	0.001	0.0950626	0.0945845	0.748679	2.09172	1.2799	-0.493315	0.001	2	0.001	0.0206482	35	0.001	0.64656	35	0.001	0.572146	-0.00350739	0.193091	1.66005	0.660454	-0.230189	0.001	37	0.001	0.667208	2	0.001	0.0964514	2	0.001	0.149713	27
490	0.001	16	400	6400	0.09	hump16	500	3	5	1.65528	2445	2570	19.4069	2.23484	4	2	0.001	0.103388	0.0384586	0.728131	2.33852	1.35901	-0.555203	0.001	2	0.001	0.0268826	36	0.001	0.643878	36	0.001	0.567373	-0.0049931	0.184634	1.52943	0.731369	-0.140045	0.001	38	0.001	0.670761	2	0.001	0.106681	2	0.001	0.164176	27
491	0.001	16	400	6400	0.09	hump16	500	4	1	1.68607	2636	2773	14.6993	2.23903	5	2	0.001	0.105192	0.140491	0.687721	2.48364	1.39155	-0.458886	0.001	2	0.001	0.0191184	36	0.001	0.65804	36	0.001	0.571967	-0.00713419	0.187556	1.74193	0.713764	-0.0917775	0.01	38	0.001	0.677159	3	0.001	0.107916	3	0.001	0.189282	33
492	0.001	16	400	6400	0.09	hump16	500	4	2	1.60453	2565	3086	18.5723	2.27121	8	2	0.001	0.0795737	0.17915	0.703372	2.23325	1.37957	-0.43511	0.001	2	0.001	0.0147083	34	0.001	0.667818	34	0.001	0.602952	-0.00748787	0.179741	1.79312	0.772336	-0.0711319	0.01	36	0.001	0.682526	3	0.001	0.0773152	3	0.001	0.140172	32
493	0.001	16	400	6400	0.09	hump16	500	4	3	1.63521	1266	2054	17.9566	1.8258	6	2	0.001	0.0637431	0.075748	0.707554	2.46655	1.20907	-0.16971	0.001	2	0.016	0.00711152	31	0.001	0.601023	31	0.001	0.544391	-0.00596554	0.190508	1.95505	0.748723	-0.114021	0.001	33	0.001	0.608134	2	0.001	0.0457275	2	0.001	0.0759672	27
494	0.001	16	400	6400	0.09	hump16	500	4	4	1.65075	1476	2298	13.9825	2.12874	7	2	0.001	0.114579	0.112278	0.706706	2.40091	1.27463	-0.119859	0.002	2	0.001	0.0317912	27	0.001	0.537976	27	0.001	0.455188	-0.00267343	0.20294	2.12377	0.92023	-0.111772	0.001	29	0.001	0.569768	3	0.001	0.133125	3	0.001	0.194652	24
495	0.001	16	400	6400	0.09	hump16	500	4	5	1.6282	1156	1990	18.2602	2.11611	10	2	0.001	0.0722366	0.0775017	0.705261	2.50915	1.30991	-0.173779	0.001	2	0.001	0.011211	32	0.001	0.594995	32	0.001	0.533969	-0.0070387	0.194221	1.96006	0.789321	-0.0926177	0.003	34	0.001	0.606206	3	0.001	0.0716239	3	0.001	0.123283	29
496	0.001	16	400	6400	0.09	hump16	500	5	1	1.63712	970	1373	10.9877	1.837	3	1	0.001	0.1353	0.07058	0.997855	6.02544e-16	2.95074e-16	0.0619578	0.871	1	0.001	0.0232449	28	0.001	0.581483	28	0.001	0.469427	-0.00456214	0.204483	1.97243	0.769842	-0.143104	0.001	29	0.001	0.604728	1	0.001	0.119371	1	0.001	0.166373	25
497	0.001	16	400	6400	0.09	hump16	500	5	2	1.6436	1461	2477	15.6728	1.80632	2	1	0.001	0.0875996	0.0243902	1.00031	6.8431e-16	3.01868e-16	-0.0119075	0.382	1	0.001	0.017669	27	0.001	0.609724	27	0.001	0.539793	-0.0099439	0.192059	1.95608	0.752212	-0.0705575	0.015	28	0.001	0.627393	1	0.001	0.0939143	1	0.001	0.123252	19
498	0.001	16	400	6400	0.09	hump16	500	5	3	1.60298	1436	2027	14.5696	1.84099	3	1	0.001	0.0988988	-0.0202899	1.00028	6.75493e-16	3.30041e-16	-0.00820567	0.274	1	0.001	0.0301286	35	0.001	0.616956	35	0.001	0.548185	-0.00700625	0.170151	1.98489	0.910314	-0.025388	0.18	36	0.001	0.647084	1	0.001	0.0826662	1	0.001	0.128757	31
499	0.001	16	400	6400	0.09	hump16	500	5	4	1.56573	2269	2406	11.3679	1.81002	2	1	0.001	0.11832	0.00487805	1.0006	6.2428e-16	2.89995e-16	0.00309872	0.524	1	0.001	0.0154703	32	0.001	0.616992	32	0.001	0.514143	-0.0167344	0.174959	1.76011	0.729184	-0.0217684	0.225	33	0.001	0.632463	1	0.001	0.125929	1	0.001	0.166093	21
500	0.001	16	400	6400	0.09	hump16	500	5	5	1.60287	1030	1799	16.448	1.86711	3	1	0.001	0.0894222	0.0136054	1.00033	6.51477e-16	2.44589e-16	0.0696043	0.985	1	0.001	0.0183582	28	0.001	0.583264	28	0.001	0.5122	-0.00276659	0.202033	1.79429	0.700654	-0.0648948	0.02	29	0.001	0.601622	2	0.001	0.0730541	2	0.001	0.108066	23
501	0.001	16	400	6400	0.09	rand	1	1	1	1	1	2261	16.1237	1	1	2	0.943	-0.00690091	NA	NA	NA	NA	NA	NA	2	0.943	-0.00690091	23	0.001	0.408177	23	0.001	0.408177	-0.0100886	0.218615	2.11248	0.981899	-0.0864435	0.007	23	0.001	0.408177	NA	NA	NA	NA	NA	NA	NA
502	0.001	16	400	6400	0.09	rand	1	2	1	1	1	2265	11.3812	1	1	2	0.741	-0.00328884	NA	NA	NA	NA	NA	NA	2	0.741	-0.00328884	24	0.001	0.451088	24	0.001	0.451088	0.00385962	0.234281	2.07545	0.813656	-0.138695	0.001	24	0.001	0.451088	NA	NA	NA	NA	NA	NA	NA
503	0.001	16	400	6400	0.09	rand	1	3	1	1	1	1760	18.28	1	1	2	0.377	0.0010321	NA	NA	NA	NA	NA	NA	2	0.377	0.0010321	18	0.001	0.362242	18	0.001	0.362242	0.00152999	0.251958	2.34003	0.884586	-0.19148	0.001	18	0.001	0.362242	NA	NA	NA	NA	NA	NA	NA
504	0.001	16	400	6400	0.09	rand	1	4	1	1	1	2382	13.216	1	1	2	0.823	-0.0050893	NA	NA	NA	NA	NA	NA	2	0.823	-0.0050893	26	0.001	0.50277	26	0.001	0.50277	-0.00920265	0.223795	2.1209	0.880108	-0.0570825	0.066	26	0.001	0.50277	NA	NA	NA	NA	NA	NA	NA
505	0.001	16	400	6400	0.09	rand	1	5	1	1	1	3544	13.7071	1	1	2	0.829	-0.00488196	NA	NA	NA	NA	NA	NA	2	0.829	-0.00488196	22	0.001	0.431936	22	0.001	0.431936	-0.0165121	0.223407	2.26392	0.946389	-0.0249649	0.202	22	0.001	0.431936	NA	NA	NA	NA	NA	NA	NA
506	0.001	16	400	6400	0.09	rand	1	6	1	1	1	2713	13.5665	1	1	2	0.54	-0.000741797	NA	NA	NA	NA	NA	NA	2	0.54	-0.000741797	24	0.001	0.435491	24	0.001	0.435491	-0.000896375	0.239841	2.06475	0.887402	-0.0932294	0.013	24	0.001	0.435491	NA	NA	NA	NA	NA	NA	NA
507	0.001	16	400	6400	0.09	rand	1	7	1	1	1	3001	13.9583	1	1	2	0.21	0.00369345	NA	NA	NA	NA	NA	NA	2	0.21	0.00369345	27	0.001	0.469996	27	0.001	0.469996	-0.0118293	0.206559	1.90623	0.808374	-0.0186853	0.237	27	0.001	0.469996	NA	NA	NA	NA	NA	NA	NA
508	0.001	16	400	6400	0.09	rand	1	8	1	1	1	3519	10.6568	1	1	2	0.229	0.00266219	NA	NA	NA	NA	NA	NA	2	0.229	0.00266219	22	0.001	0.406655	22	0.001	0.406655	-0.00428871	0.220923	2.09461	0.922625	-0.0417833	0.053	22	0.001	0.406655	NA	NA	NA	NA	NA	NA	NA
509	0.001	16	400	6400	0.09	rand	1	9	1	1	1	1938	8.17249	1	1	2	0.723	-0.003949	NA	NA	NA	NA	NA	NA	2	0.723	-0.003949	19	0.001	0.429673	19	0.001	0.429673	-0.00225822	0.255717	2.49416	1.15222	-0.0673187	0.041	19	0.001	0.429673	NA	NA	NA	NA	NA	NA	NA
510	0.001	16	400	6400	0.09	rand	1	10	1	1	1	2162	14.9653	1	1	2	0.321	0.00257323	NA	NA	NA	NA	NA	NA	2	0.321	0.00257323	27	0.001	0.480943	27	0.001	0.480943	-0.00687883	0.212004	2.20805	0.971378	-0.0933817	0.005	27	0.001	0.480943	NA	NA	NA	NA	NA	NA	NA
511	0.001	16	400	6400	0.09	rand	1	11	1	1	1
512	0.001	16	400	6400	0.09	rand	1	12	1	1	1	2091	14.0426	1	1	2	0.989	-0.00931453	NA	NA	NA	NA	NA	NA	2	0.989	-0.00931453	23	0.001	0.444757	23	0.001	0.444757	-0.00117558	0.236542	2.17843	0.853691	-0.127775	0.001	23	0.001	0.444757	NA	NA	NA	NA	NA	NA	NA
513	0.001	16	400	6400	0.09	rand	1	13	1	1	1	3416	15.8277	1	1	2	0.289	0.0024202	NA	NA	NA	NA	NA	NA	2	0.289	0.0024202	25	0.001	0.471853	25	0.001	0.471853	-0.017467	0.21218	2.62308	1.14409	-0.0286779	0.174	25	0.001	0.471853	NA	NA	NA	NA	NA	NA	NA
514	0.001	16	400	6400	0.09	rand	1	14	1	1	1	2470	23.1406	1	1	2	0.338	0.001152	NA	NA	NA	NA	NA	NA	2	0.338	0.001152	30	0.001	0.485238	30	0.001	0.485238	-0.0108993	0.194759	2.15923	0.829672	-0.0753411	0.004	30	0.001	0.485238	NA	NA	NA	NA	NA	NA	NA
515	0.001	16	400	6400	0.09	rand	1	15	1	1	1	2864	13.7642	1	1	2	0.848	-0.00444108	NA	NA	NA	NA	NA	NA	2	0.848	-0.00444108	30	0.001	0.407918	30	0.001	0.407918	-0.00813241	0.182408	1.65907	0.751253	-0.0659031	0.006	30	0.001	0.407918	NA	NA	NA	NA	NA	NA	NA
516	0.001	16	400	6400	0.09	rand	1	16	1	1	1	1549	13.877	1	1	2	0.91	-0.00600032	NA	NA	NA	NA	NA	NA	2	0.91	-0.00600032	20	0.001	0.422677	20	0.001	0.422677	-0.00176651	0.248738	2.01614	0.982799	-0.0914145	0.008	20	0.001	0.422677	NA	NA	NA	NA	NA	NA	NA
517	0.001	16	400	6400	0.09	rand	1	17	1	1	1	3248	15.3556	1	1	2	0.531	-0.00128969	NA	NA	NA	NA	NA	NA	2	0.531	-0.00128969	24	0.001	0.496511	24	0.001	0.496511	-0.00575741	0.208825	2.35907	1.02332	-0.0131514	0.346	24	0.001	0.496511	NA	NA	NA	NA	NA	NA	NA
518	0.001	16	400	6400	0.09	rand	1	18	1	1	1	2560	14.1118	1	1	2	0.427	0.000475098	NA	NA	NA	NA	NA	NA	2	0.427	0.000475098	25	0.001	0.516809	25	0.001	0.516809	-0.0150002	0.204266	2.12669	0.944809	-0.0379785	0.098	25	0.001	0.516809	NA	NA	NA	NA	NA	NA	NA
519	0.001	16	400	6400	0.09	rand	1	19	1	1	1	5716	13.7571	1	1	2	0.602	-0.0019958	NA	NA	NA	NA	NA	NA	2	0.602	-0.0019958	23	0.001	0.469883	23	0.001	0.469883	-0.0119415	0.223485	2.08164	0.933819	-0.0678653	0.022	23	0.001	0.469883	NA	NA	NA	NA	NA	NA	NA
520	0.001	16	400	6400	0.09	rand	1	20	1	1	1	4530	10.5969	1	1	2	0.688	-0.00319228	NA	NA	NA	NA	NA	NA	2	0.688	-0.00319228	27	0.001	0.478554	27	0.001	0.478554	-0.0109903	0.198794	2.22518	1.13011	-0.0748499	0.015	27	0.001	0.478554	NA	NA	NA	NA	NA	NA	NA
521	0.001	16	400	6400	0.09	rand	1	21	1	1	1	2312	16.4296	1	1	2	0.129	0.00520211	NA	NA	NA	NA	NA	NA	2	0.129	0.00520211	23	0.001	0.411698	23	0.001	0.411698	-0.00354316	0.22681	2.07993	0.951762	-0.0816085	0.005	23	0.001	0.411698	NA	NA	NA	NA	NA	NA	NA
522	0.001	16	400	6400	0.09	rand	1	22	1	1	1	2094	12.7187	1	1	2	0.877	-0.00537207	NA	NA	NA	NA	NA	NA	2	0.877	-0.00537207	23	0.001	0.443498	23	0.001	0.443498	-0.00751838	0.227024	2.08158	0.808956	-0.107703	0.002	23	0.001	0.443498	NA	NA	NA	NA	NA	NA	NA
523	0.001	16	400	6400	0.09	rand	1	23	1	1	1	2127	19.5184	1	1	2	0.805	-0.00394341	NA	NA	NA	NA	NA	NA	2	0.805	-0.00394341	24	0.001	0.444574	24	0.001	0.444574	-0.00696457	0.215094	2.01341	0.745212	-0.112628	0.001	24	0.001	0.444574	NA	NA	NA	NA	NA	NA	NA
524	0.001	16	400	6400	0.09	rand	1	24	1	1	1	2430	16.3236	1	1	2	0.341	0.00157596	NA	NA	NA	NA	NA	NA	2	0.341	0.00157596	26	0.001	0.496794	26	0.001	0.496794	-0.00804334	0.201698	1.94248	0.766204	-0.100396	0.002	26	0.001	0.496794	NA	NA	NA	NA	NA	NA	NA
525	0.001	16	400	6400	0.09	rand	1	25	1	1	1	1622	17.3501	1	1	2	0.304	0.00201915	NA	NA	NA	NA	NA	NA	2	0.304	0.00201915	20	0.001	0.387818	20	0.001	0.387818	-0.00157789	0.236747	2.59248	1.00574	-0.0889997	0.003	20	0.001	0.387818	NA	NA	NA	NA	NA	NA	NA
526	0.001	16	400	6400	0.09	rand	8	1	1	1.36201	127	2323	17.7484	1	1	2	0.142	0.00481527	NA	NA	NA	NA	NA	NA	2	0.142	0.00481527	28	0.001	0.462093	28	0.001	0.462093	-0.00610354	0.209942	2.0213	0.883105	-0.141896	0.001	28	0.001	0.462093	NA	NA	NA	NA	NA	NA	NA
527	0.001	16	400	6400	0.09	rand	8	1	2	1.50635	118	2342	13.6517	1	1	2	0.769	-0.00363142	NA	NA	NA	NA	NA	NA	2	0.769	-0.00363142	27	0.001	0.4681	27	0.001	0.4681	-0.00875263	0.203436	1.98658	0.818192	-0.0729102	0.018	27	0.001	0.4681	NA	NA	NA	NA	NA	NA	NA
528	0.001	16	400	6400	0.09	rand	8	1	3	1.39132	126	2090	17.5716	1	1	2	0.588	-0.00158884	NA	NA	NA	NA	NA	NA	2	0.588	-0.00158884	29	0.001	0.470736	29	0.001	0.470736	-0.011241	0.19968	2.17662	0.923338	-0.105835	0.002	29	0.001	0.470736	NA	NA	NA	NA	NA	NA	NA
529	0.001	16	400	6400	0.09	rand	8	1	4	1.25766	122	2122	20.4499	1	1	2	0.374	0.000910819	NA	NA	NA	NA	NA	NA	2	0.374	0.000910819	28	0.001	0.469073	28	0.001	0.469073	-0.0124961	0.203724	2.1049	0.80772	-0.0762023	0.006	28	0.001	0.469073	NA	NA	NA	NA	NA	NA	NA
530	0.001	16	400	6400	0.09	rand	8	1	5	1.43971	116	2589	16.2633	1	1	2	0.883	-0.00536097	NA	NA	NA	NA	NA	NA	2	0.883	-0.00536097	23	0.001	0.37029	23	0.001	0.37029	-0.00671524	0.21437	2.23486	0.835693	-0.0731188	0.005	23	0.001	0.37029	NA	NA	NA	NA	NA	NA	NA
531	0.001	16	400	6400	0.09	rand	8	2	1	1.20181	224	3239	17.029	1	1	2	0.506	-0.000659905	NA	NA	NA	NA	NA	NA	2	0.506	-0.000659905	22	0.001	0.465905	22	0.001	0.465905	0.00481393	0.239618	2.14342	1.04369	-0.125659	0.001	22	0.001	0.465905	NA	NA	NA	NA	NA	NA	NA
532	0.001	16	400	6400	0.09	rand	8	2	2	1.32893	564	5391	14.6853	1	1	2	0.548	-0.00150118	NA	NA	NA	NA	NA	NA	2	0.548	-0.00150118	19	0.001	0.424785	19	0.001	0.424785	-0.00247665	0.245427	2.20518	1.25859	-0.0679549	0.022	19	0.001	0.424785	NA	NA	NA	NA	NA	NA	NA
533	0.001	16	400	6400	0.09	rand	8	2	3	1.38177	117	1976	9.96179	1	1	2	0.899	-0.0073743	NA	NA	NA	NA	NA	NA	2	0.899	-0.0073743	14	0.001	0.436876	14	0.001	0.436876	-0.00660683	0.274918	2.7488	1.23043	-0.0882977	0.006	14	0.001	0.436876	NA	NA	NA	NA	NA	NA	NA
534	0.001	16	400	6400	0.09	rand	8	2	4	1.33872	216	1883	6.74992	1	1	2	0.748	-0.00395973	NA	NA	NA	NA	NA	NA	2	0.748	-0.00395973	18	0.001	0.418716	18	0.001	0.418716	-0.0121478	0.242883	2.14706	0.835074	-0.0572776	0.025	18	0.001	0.418716	NA	NA	NA	NA	NA	NA	NA
535	0.001	16	400	6400	0.09	rand	8	2	5	1.315	370	2670	16.2015	1	1	2	0.932	-0.00668889	NA	NA	NA	NA	NA	NA	2	0.932	-0.00668889	23	0.001	0.416556	23	0.001	0.416556	-0.00996251	0.216354	2.33374	0.884715	-0.102398	0.001	23	0.001	0.416556	NA	NA	NA	NA	NA	NA	NA
536	0.001	16	400	6400	0.09	rand	8	3	1	1.1016	1394	2037	16.8175	1.00345	2	2	0.916	-0.00621503	NA	NA	NA	NA	NA	NA	2	0.916	-0.00621503	22	0.001	0.496234	22	0.001	0.496234	-0.00146431	0.227631	2.40894	1.00156	-0.129493	0.001	22	0.001	0.496234	NA	NA	NA	NA	NA	NA	NA
537	0.001	16	400	6400	0.09	rand	8	3	2	1.13828	1316	4202	8.01583	1.00002	2	2	0.999	-0.0116037	NA	NA	NA	NA	NA	NA	2	0.999	-0.0116037	21	0.001	0.453333	21	0.001	0.453333	0.00226709	0.250443	2.15765	0.865817	-0.17077	0.001	21	0.001	0.453333	NA	NA	NA	NA	NA	NA	NA
538	0.001	16	400	6400	0.09	rand	8	3	3	1.06856	1083	2722	4.10919	1.0026	2	2	0.884	-0.00705279	NA	NA	NA	NA	NA	NA	2	0.884	-0.00705279	23	0.001	0.505193	23	0.001	0.505193	-0.00998133	0.211572	2.29609	1.09652	-0.0564761	0.033	23	0.001	0.505193	NA	NA	NA	NA	NA	NA	NA
539	0.001	16	400	6400	0.09	rand	8	3	4	1.09425	1436	2053	17.4675	1.00316	2	2	0.975	-0.0082164	NA	NA	NA	NA	NA	NA	2	0.975	-0.0082164	24	0.001	0.46778	24	0.001	0.46778	-0.0122274	0.222544	2.36007	0.916347	-0.0564267	0.048	24	0.001	0.46778	NA	NA	NA	NA	NA	NA	NA
540	0.001	16	400	6400	0.09	rand	8	3	5	1.12166	688	3207	10.6134	1.00186	2	2	0.382	0.00160274	NA	NA	NA	NA	NA	NA	2	0.382	0.00160274	21	0.001	0.404842	21	0.001	0.404842	-0.000322118	0.239384	1.98972	0.902122	-0.134858	0.001	21	0.001	0.404842	NA	NA	NA	NA	NA	NA	NA
541	0.001	16	400	6400	0.09	rand	8	4	1	1.75516	100	2309	15.6018	1.15088	2	2	0.377	0.000913931	NA	NA	NA	NA	NA	NA	2	0.377	0.000913931	25	0.001	0.446111	25	0.001	0.446111	-0.00402844	0.224834	2.19515	0.943064	-0.0501947	0.07	25	0.001	0.446111	NA	NA	NA	NA	NA	NA	NA
542	0.001	16	400	6400	0.09	rand	8	4	2	1.4094	128	2934	12.0645	1.21474	2	2	0.188	0.0044633	NA	NA	NA	NA	NA	NA	2	0.188	0.0044633	22	0.001	0.417738	22	0.001	0.417738	-0.00636339	0.22044	1.98305	0.829861	-0.106255	0.001	22	0.001	0.417738	NA	NA	NA	NA	NA	NA	NA
543	0.001	16	400	6400	0.09	rand	8	4	3	1.67817	77	3284	10.3398	1.17562	2	1	0.018	0.0140266	-0.0220674	1.00034	1.61398e-15	2.94968e-15	-0.0273972	0.012	1	0.001	0.0108797	26	0.001	0.536029	26	0.001	0.532882	-0.00229274	0.213711	2.28662	1.05094	-0.106253	0.003	27	0.001	0.546908	1	0.017	0.0114061	1	0.001	0.0210884	23
544	0.001	16	400	6400	0.09	rand	8	4	4	1.70538	89	1981	11.9688	1.13932	2	2	0.113	0.0061218	NA	NA	NA	NA	NA	NA	2	0.113	0.0061218	27	0.001	0.504343	27	0.001	0.504343	-0.0103306	0.193095	2.21065	0.99301	-0.0824956	0.003	27	0.001	0.504343	NA	NA	NA	NA	NA	NA	NA
545	0.001	16	400	6400	0.09	rand	8	4	5	1.4585	162	2290	11.8955	1.01909	2	2	0.586	-0.00145014	NA	NA	NA	NA	NA	NA	2	0.586	-0.00145014	22	0.001	0.429226	22	0.001	0.429226	-0.0116582	0.22432	2.14721	0.942836	-0.0739309	0.007	22	0.001	0.429226	NA	NA	NA	NA	NA	NA	NA
546	0.001	16	400	6400	0.09	rand	8	5	1	1.36964	242	2944	15.6451	1	1	2	0.644	-0.0025836	NA	NA	NA	NA	NA	NA	2	0.644	-0.0025836	22	0.001	0.437199	22	0.001	0.437199	-0.00145916	0.224736	2.19764	0.925619	-0.00587375	0.439	22	0.001	0.437199	NA	NA	NA	NA	NA	NA	NA
547	0.001	16	400	6400	0.09	rand	8	5	2	1.29312	176	3242	16.9987	1	1	2	0.844	-0.00452158	NA	NA	NA	NA	NA	NA	2	0.844	-0.00452158	29	0.001	0.47262	29	0.001	0.47262	-0.0137427	0.196627	2.05713	0.74384	-0.0126624	0.341	29	0.001	0.47262	NA	NA	NA	NA	NA	NA	NA
548	0.001	16	400	6400	0.09	rand	8	5	3	1.2424	178	1784	15.331	1	1	2	0.727	-0.00360924	NA	NA	NA	NA	NA	NA	2	0.727	-0.00360924	26	0.001	0.502956	26	0.001	0.502956	-0.0110801	0.206577	2.29447	1.10954	-0.0304922	0.116	26	0.001	0.502956	NA	NA	NA	NA	NA	NA	NA
549	0.001	16	400	6400	0.09	rand	8	5	4	1.2711	162	2741	10.7408	1	1	2	0.268	0.00295472	NA	NA	NA	NA	NA	NA	2	0.268	0.00295472	31	0.001	0.494875	31	0.001	0.494875	-0.00626577	0.188816	1.95186	0.762265	-0.116537	0.001	31	0.001	0.494875	NA	NA	NA	NA	NA	NA	NA
550	0.001	16	400	6400	0.09	rand	8	5	5	1.51127	155	2449	16.736	1	1	2	0.895	-0.00545943	NA	NA	NA	NA	NA	NA	2	0.895	-0.00545943	24	0.001	0.429769	24	0.001	0.429769	-0.00202744	0.219041	2.25157	0.895592	-0.0746857	0.003	24	0.001	0.429769	NA	NA	NA	NA	NA	NA	NA
551	0.001	16	400	6400	0.09	rand	40	1	1	1.43866	502	2612	20.5963	1.15365	2	1	0.001	0.0260775	-0.0175763	1.00031	5.10593e-16	3.08577e-16	0.00967568	0.669	1	0.001	0.0153125	22	0.001	0.461907	22	0.001	0.451142	-0.0135683	0.233375	2.33823	0.91689	-0.0691951	0.004	23	0.001	0.477219	1	0.001	0.0195398	1	0.001	0.0314344	24
552	0.001	16	400	6400	0.09	rand	40	1	2	1.41151	546	2919	14.7741	1.18739	2	1	0.001	0.0286003	0.101449	0.995322	1.1026e-15	1.30118e-15	0.0974676	0.956	1	0.001	0.0156955	26	0.001	0.457064	26	0.001	0.444159	-0.00610057	0.214135	2.22128	0.915323	-0.0448543	0.072	27	0.001	0.472759	1	0.001	0.0280105	1	0.001	0.0426076	24
553	0.001	16	400	6400	0.09	rand	40	1	3	1.34603	306	1916	18.6464	1.18899	2	1	0.002	0.0238752	-0.0196078	1.0002	6.672e-16	7.63454e-16	-0.00817806	0.12	1	0.001	0.0168527	23	0.001	0.407506	23	0.001	0.400484	-0.0121904	0.208104	2.30025	0.964869	-0.00502646	0.401	24	0.001	0.424359	1	0.001	0.0220184	1	0.001	0.0333497	23
554	0.001	16	400	6400	0.09	rand	40	1	4	1.41432	609	2054	12.9577	1.16994	2	1	0.001	0.0310845	-0.0243902	1.00031	1.27008e-15	2.32839e-15	-0.00501094	0.231	1	0.001	0.016824	22	0.001	0.453258	22	0.001	0.438997	-0.0040771	0.23633	2.2396	0.771474	-0.117415	0.001	23	0.001	0.470082	1	0.001	0.0277588	1	0.001	0.0387549	19
555	0.001	16	400	6400	0.09	rand	40	1	5	1.47418	394	2656	12.9015	1.18416	2	1	0.001	0.0228522	-0.0204082	1.00022	7.72464e-16	1.03218e-15	-0.00248881	0.258	1	0.001	0.015137	24	0.001	0.460996	24	0.001	0.453281	0.00593822	0.228536	2.2005	0.955092	-0.165281	0.001	25	0.001	0.476133	1	0.001	0.0187773	1	0.001	0.0320232	28
556	0.001	16	400	6400	0.09	rand	40	2	1	1.65968	225	3587	17.0057	1.72843	3	2	0.001	0.0734244	0.0212851	0.721505	1.36156	0.655914	-0.148381	0.003	2	0.001	0.0517913	26	0.001	0.394543	26	0.001	0.37291	-0.00952444	0.222576	2.40573	0.859755	-0.144848	0.001	28	0.001	0.446334	2	0.001	0.0712244	2	0.001	0.102839	23
557	0.001	16	400	6400	0.09	rand	40	2	2	1.67798	258	2485	18.6323	1.66428	3	2	0.001	0.0943174	0.00838811	0.737864	1.41487	0.741861	-0.00376512	0.361	2	0.001	0.0578664	21	0.001	0.411525	21	0.001	0.375074	-0.0128485	0.234176	2.3054	0.899317	-0.0292587	0.18	23	0.001	0.469391	2	0.001	0.089308	2	0.001	0.134828	27
558	0.001	16	400	6400	0.09	rand	40	2	3	1.55551	306	2213	12.1916	1.68513	3	2	0.001	0.121263	0.0409201	0.70431	1.41957	0.687423	-0.199447	0.001	2	0.001	0.073464	19	0.001	0.404537	19	0.001	0.356738	-0.016145	0.224672	2.31244	0.864149	-0.0687392	0.008	21	0.001	0.478001	2	0.001	0.101278	2	0.001	0.138789	21
559	0.001	16	400	6400	0.09	rand	40	2	4	1.74491	119	2478	18.5351	1.75436	3	2	0.001	0.0774402	0.0243365	0.710599	1.43197	0.751188	-0.128493	0.005	2	0.001	0.0628066	25	0.001	0.388798	25	0.001	0.374164	-0.00590811	0.218377	2.26756	0.931697	-0.0889666	0.002	27	0.001	0.451604	2	0.001	0.067761	2	0.001	0.098876	23
560	0.001	16	400	6400	0.09	rand	40	2	5	1.55716	136	3552	12.2059	1.67197	3	2	0.001	0.120111	0.0166448	0.765593	1.26172	0.686757	-0.10089	0.026	2	0.001	0.0715163	25	0.001	0.478448	25	0.001	0.429853	-0.0159235	0.229369	2.65333	1.07659	-0.0587997	0.09	27	0.001	0.549964	2	0.001	0.118642	2	0.001	0.168456	24
561	0.001	16	400	6400	0.09	rand	40	3	1	1.74211	500	3246	17.6081	1.0931	2	2	0.332	0.00142125	NA	NA	NA	NA	NA	NA	2	0.332	0.00142125	24	0.001	0.445995	24	0.001	0.445995	-0.00887968	0.219922	2.0721	0.922951	-0.0561883	0.025	24	0.001	0.445995	NA	NA	NA	NA	NA	NA	NA
562	0.001	16	400	6400	0.09	rand	40	3	2	1.53848	278	2182	13.7058	1.04372	2	2	0.246	0.00312766	NA	NA	NA	NA	NA	NA	2	0.246	0.00312766	31	0.001	0.504157	31	0.001	0.504157	-0.00513304	0.204947	1.97871	0.872482	-0.088616	0.015	31	0.001	0.504157	NA	NA	NA	NA	NA	NA	NA
563	0.001	16	400	6400	0.09	rand	40	3	3	1.52956	387	2461	17.2891	1.10204	2	2	0.118	0.00603833	NA	NA	NA	NA	NA	NA	2	0.118	0.00603833	25	0.001	0.434033	25	0.001	0.434033	-0.00535275	0.218935	2.25806	1.00757	-0.0456624	0.021	25	0.001	0.434033	NA	NA	NA	NA	NA	NA	NA
564	0.001	16	400	6400	0.09	rand	40	3	4	1.57885	525	2813	14.8483	1.0305	2	2	0.75	-0.00400879	NA	NA	NA	NA	NA	NA	2	0.75	-0.00400879	24	0.001	0.393428	24	0.001	0.393428	-0.0102777	0.23094	2.17114	0.915792	-0.0257323	0.188	24	0.001	0.393428	NA	NA	NA	NA	NA	NA	NA
565	0.001	16	400	6400	0.09	rand	40	3	5	1.55715	393	2932	20.0391	1.08049	2	2	0.328	0.00210527	NA	NA	NA	NA	NA	NA	2	0.328	0.00210527	25	0.001	0.485997	25	0.001	0.485997	-0.00689138	0.226864	2.14258	0.915743	-0.127964	0.001	25	0.001	0.485997	NA	NA	NA	NA	NA	NA	NA
566	0.001	16	400	6400	0.09	rand	40	4	1	1.55825	604	2111	20.0432	1	1	2	0.32	0.00144412	NA	NA	NA	NA	NA	NA	2	0.32	0.00144412	25	0.001	0.403359	25	0.001	0.403359	-0.00763854	0.210423	2.14551	0.877996	-0.0784997	0.001	25	0.001	0.403359	NA	NA	NA	NA	NA	NA	NA
567	0.001	16	400	6400	0.09	rand	40	4	2	1.43922	311	2232	15.4448	1	1	2	0.744	-0.0032742	NA	NA	NA	NA	NA	NA	2	0.744	-0.0032742	21	0.001	0.407452	21	0.001	0.407452	-0.00107381	0.23907	2.60133	1.08599	-0.0742201	0.008	21	0.001	0.407452	NA	NA	NA	NA	NA	NA	NA
568	0.001	16	400	6400	0.09	rand	40	4	3	1.65255	243	3072	16.8129	1	1	2	0.591	-0.00158526	NA	NA	NA	NA	NA	NA	2	0.591	-0.00158526	24	0.001	0.465309	24	0.001	0.465309	-0.0110634	0.213578	2.27323	0.889243	-0.00312278	0.444	24	0.001	0.465309	NA	NA	NA	NA	NA	NA	NA
569	0.001	16	400	6400	0.09	rand	40	4	4	1.6449	246	3226	11.8064	1	1	2	0.629	-0.00235445	NA	NA	NA	NA	NA	NA	2	0.629	-0.00235445	22	0.001	0.446572	22	0.001	0.446572	-0.0147929	0.223782	2.6004	1.01546	-0.0847173	0.021	22	0.001	0.446572	NA	NA	NA	NA	NA	NA	NA
570	0.001	16	400	6400	0.09	rand	40	4	5	1.36322	579	1952	17.1322	1	1	2	0.255	0.00277799	NA	NA	NA	NA	NA	NA	2	0.255	0.00277799	25	0.001	0.407774	25	0.001	0.407774	-0.00401097	0.213716	1.92873	0.846091	-0.13022	0.001	25	0.001	0.407774	NA	NA	NA	NA	NA	NA	NA
571	0.001	16	400	6400	0.09	rand	40	5	1	1.55497	269	3228	21.4344	1	1	2	0.607	-0.00191361	NA	NA	NA	NA	NA	NA	2	0.607	-0.00191361	23	0.001	0.467981	23	0.001	0.467981	-0.0175197	0.214799	2.09776	0.816177	-0.0244577	0.179	23	0.001	0.467981	NA	NA	NA	NA	NA	NA	NA
572	0.001	16	400	6400	0.09	rand	40	5	2	1.41717	156	2259	13.3845	1	1	2	0.974	-0.00855574	NA	NA	NA	NA	NA	NA	2	0.974	-0.00855574	23	0.001	0.444985	23	0.001	0.444985	-0.0127005	0.220866	2.07069	0.745075	-0.0193395	0.247	23	0.001	0.444985	NA	NA	NA	NA	NA	NA	NA
573	0.001	16	400	6400	0.09	rand	40	5	3	1.55249	354	3521	12.385	1	1	2	0.372	0.00157306	NA	NA	NA	NA	NA	NA	2	0.372	0.00157306	22	0.001	0.45888	22	0.001	0.45888	-0.00754928	0.218947	2.03607	0.922431	-0.0406731	0.081	22	0.001	0.45888	NA	NA	NA	NA	NA	NA	NA
574	0.001	16	400	6400	0.09	rand	40	5	4	1.56121	485	1764	11.0091	1	1	2	0.866	-0.00568792	NA	NA	NA	NA	NA	NA	2	0.866	-0.00568792	22	0.001	0.401515	22	0.001	0.401515	-0.0127993	0.221132	2.44761	0.937598	-0.146945	0.001	22	0.001	0.401515	NA	NA	NA	NA	NA	NA	NA
575	0.001	16	400	6400	0.09	rand	40	5	5	1.45472	348	3632	17.9362	1	1	2	0.318	0.00179688	NA	NA	NA	NA	NA	NA	2	0.318	0.00179688	25	0.001	0.491104	25	0.001	0.491104	-0.00849476	0.20555	2.2725	1.06123	-0.102087	0.001	25	0.001	0.491104	NA	NA	NA	NA	NA	NA	NA
576	0.001	16	400	6400	0.09	rand	160	1	1	1.57811	419	1399	16.8127	1.0081	2	2	0.739	-0.00334415	NA	NA	NA	NA	NA	NA	2	0.739	-0.00334415	16	0.001	0.400795	16	0.001	0.400795	-0.000999085	0.271922	2.15017	0.857573	-0.106671	0.001	16	0.001	0.400795	NA	NA	NA	NA	NA	NA	NA
577	0.001	16	400	6400	0.09	rand	160	1	2	1.48849	393	2669	10.6147	1	1	2	0.34	0.00175124	NA	NA	NA	NA	NA	NA	2	0.34	0.00175124	25	0.001	0.471302	25	0.001	0.471302	-0.00725889	0.220188	2.07823	0.838253	-0.04869	0.059	25	0.001	0.471302	NA	NA	NA	NA	NA	NA	NA
578	0.001	16	400	6400	0.09	rand	160	1	3	1.58146	382	1721	10.308	1.00649	2	2	0.984	-0.00942281	NA	NA	NA	NA	NA	NA	2	0.984	-0.00942281	20	0.001	0.487257	20	0.001	0.487257	-0.00501261	0.23336	2.60129	1.01699	-0.0389368	0.129	20	0.001	0.487257	NA	NA	NA	NA	NA	NA	NA
579	0.001	16	400	6400	0.09	rand	160	1	4	1.59595	398	3183	16.1014	1	1	2	0.543	-0.00135581	NA	NA	NA	NA	NA	NA	2	0.543	-0.00135581	25	0.001	0.437864	25	0.001	0.437864	-0.00744592	0.210096	2.23042	1.03253	-0.0692229	0.026	25	0.001	0.437864	NA	NA	NA	NA	NA	NA	NA
580	0.001	16	400	6400	0.09	rand	160	1	5	1.60855	340	1867	13.5187	1.0074	2	2	0.9	-0.00601195	NA	NA	NA	NA	NA	NA	2	0.9	-0.00601195	24	0.001	0.453384	24	0.001	0.453384	-0.0163827	0.211137	2.36003	0.932947	-0.0390149	0.075	24	0.001	0.453384	NA	NA	NA	NA	NA	NA	NA
581	0.001	16	400	6400	0.09	rand	160	2	1	1.65532	1605	1701	16.2918	2.24252	5	2	0.001	0.12181	0.033291	0.704547	1.387	0.753791	-0.0872743	0.023	2	0.001	0.103608	19	0.001	0.377047	19	0.001	0.358844	-0.0103117	0.239899	2.21467	0.857603	-0.0729033	0.009	21	0.001	0.480654	3	0.001	0.121203	3	0.001	0.190603	29
582	0.001	16	400	6400	0.09	rand	160	2	2	1.71316	709	1683	16.7159	1.86857	5	2	0.001	0.104096	0.0653796	0.70037	1.39215	0.757605	-0.0818828	0.022	2	0.001	0.0744904	19	0.001	0.396095	19	0.001	0.36649	-0.00308421	0.233523	2.309	0.910144	-0.130052	0.001	21	0.001	0.470586	3	0.001	0.0886103	3	0.001	0.140961	28
583	0.001	16	400	6400	0.09	rand	160	2	3	1.68493	2213	3477	15.7134	2.16213	3	2	0.001	0.110677	0.00654224	0.724809	1.34073	0.705124	-0.0637297	0.047	2	0.001	0.0790479	16	0.001	0.406292	16	0.001	0.374662	-0.00796087	0.256883	2.38718	0.955451	-0.0356405	0.13	18	0.001	0.485339	2	0.001	0.0995372	2	0.001	0.150448	26
584	0.001	16	400	6400	0.09	rand	160	2	4	1.7732	1095	1822	16.5524	2.16715	5	2	0.001	0.114507	0.0583199	0.699864	1.33862	0.660227	-0.160717	0.003	2	0.001	0.0820975	21	0.001	0.401609	21	0.001	0.369199	-0.0109906	0.225279	2.30988	0.855299	-0.0239794	0.179	23	0.001	0.483707	3	0.001	0.0979826	3	0.001	0.146843	25
585	0.001	16	400	6400	0.09	rand	160	2	5	1.72182	966	2014	14.6027	1.43227	3	2	0.001	0.0366384	0.0560486	0.697507	1.43321	0.762095	-0.0666807	0.045	2	0.001	0.0310989	23	0.001	0.410561	23	0.001	0.405022	-0.0111988	0.217709	2.50048	1.01734	-0.0575012	0.026	25	0.001	0.44166	2	0.001	0.0292811	2	0.001	0.0465947	22
586	0.001	16	400	6400	0.09	rand	160	3	1	1.56217	2172	2584	24.2958	1.80274	4	1	0.001	0.0390464	-0.0124294	1.00021	3.67664e-16	1.86953e-16	-0.0634172	0.003	1	0.001	0.0261609	26	0.001	0.465098	26	0.001	0.452212	-0.00688741	0.210746	1.95409	0.712213	-0.0688425	0.004	27	0.001	0.491259	3	0.001	0.0486324	3	0.001	0.0833415	27
587	0.001	16	400	6400	0.09	rand	160	3	2	1.50297	3678	4022	10.1569	1.65838	4	1	0.001	0.0685365	-0.00348432	1.00058	4.99955e-16	4.24735e-16	-0.0136836	0.3	1	0.001	0.0529274	20	0.001	0.452337	20	0.001	0.436728	-0.006237	0.238398	2.06283	0.92253	-0.0800157	0.008	21	0.001	0.505264	3	0.001	0.079975	3	0.001	0.122859	25
588	0.001	16	400	6400	0.09	rand	160	3	3	1.64192	995	2735	16.1378	1.79035	4	1	0.001	0.0559765	-0.0164706	1.00026	3.57439e-16	1.53347e-16	-0.0276552	0.106	1	0.001	0.0416853	18	0.001	0.432162	18	0.001	0.417871	-0.000473206	0.250543	2.15007	0.952738	-0.0789925	0.004	19	0.001	0.473847	3	0.001	0.0726689	3	0.001	0.122287	28
589	0.001	16	400	6400	0.09	rand	160	3	4	1.62017	279	2878	22.7936	1.75772	5	1	0.001	0.0413932	-0.0180995	1.00021	4.04504e-16	2.62157e-16	0.00589091	0.613	1	0.001	0.0259969	24	0.001	0.447907	24	0.001	0.432511	-0.00891274	0.218758	1.9649	0.831978	-0.0539819	0.014	25	0.001	0.473904	2	0.001	0.029978	2	0.001	0.0511245	25
590	0.001	16	400	6400	0.09	rand	160	3	5	1.6541	1843	2774	19.528	1.7262	3	1	0.001	0.038925	0.027451	1.00002	4.27768e-16	3.3896e-16	0.0400957	0.761	1	0.001	0.0328234	19	0.001	0.451348	19	0.001	0.445246	-0.0105634	0.237702	2.14095	0.941593	-0.0846114	0.001	20	0.001	0.484171	1	0.001	0.0358899	1	0.001	0.0575043	28
591	0.001	16	400	6400	0.09	rand	160	4	1	1.75918	1279	2811	18.1006	1.58611	4	2	0.001	0.0813591	0.0204276	0.739065	1.32793	0.665704	-0.0497606	0.091	2	0.001	0.0604722	22	0.001	0.419855	22	0.001	0.398968	-0.0141436	0.234597	2.3598	1.02552	-0.0452895	0.061	24	0.001	0.480327	1	0.001	0.0786073	1	0.001	0.123651	32
592	0.001	16	400	6400	0.09	rand	160	4	2	1.6473	599	1307	13.4674	1.57029	5	2	0.001	0.102638	0.0943629	0.698066	1.39591	0.664242	-0.148506	0.002	2	0.001	0.0734455	21	0.001	0.474853	21	0.001	0.445661	-0.00742074	0.221568	2.14414	1.0299	-0.0581086	0.019	23	0.001	0.548299	2	0.001	0.0967631	2	0.001	0.139564	24
593	0.001	16	400	6400	0.09	rand	160	4	3	1.63527	1145	3229	14.3698	1.59208	3	2	0.001	0.0912358	0.00458808	0.788789	1.29521	0.695956	0.0114624	0.514	2	0.001	0.0623731	19	0.001	0.432769	19	0.001	0.403907	-0.0146191	0.244	2.14579	0.796188	-0.0461277	0.132	21	0.001	0.495142	2	0.001	0.0958462	2	0.001	0.138414	24
594	0.001	16	400	6400	0.09	rand	160	4	4	1.72998	1525	2749	18.8	1.5079	2	2	0.001	0.0699751	0.00288375	0.759336	1.35245	0.731287	-0.13829	0.004	2	0.001	0.0466802	21	0.001	0.463852	21	0.001	0.440557	-0.00217624	0.236905	2.04455	0.839921	-0.129484	0.001	23	0.001	0.510532	1	0.001	0.0569554	1	0.001	0.09077	31
595	0.001	16	400	6400	0.09	rand	160	4	5	1.80407	1379	2164	12.1859	1.60678	5	2	0.001	0.0931808	0.0431697	0.730933	1.36637	0.678986	-0.0692344	0.045	2	0.001	0.0666877	19	0.001	0.381528	19	0.001	0.355035	-0.00203989	0.246815	2.0119	0.838557	-0.0312288	0.12	21	0.001	0.448215	2	0.001	0.10302	2	0.001	0.144493	23
596	0.001	16	400	6400	0.09	rand	160	5	1	1.62537	1243	1904	11.6834	1.17897	3	1	0.001	0.0416113	0.00332226	1.00055	7.91946e-16	1.03779e-15	0.0308731	0.745	1	0.001	0.0224294	19	0.001	0.386654	19	0.001	0.367472	0.00113281	0.237224	2.47022	1.01989	-0.154777	0.001	20	0.001	0.409084	2	0.001	0.0427749	2	0.001	0.0606359	19
597	0.001	16	400	6400	0.09	rand	160	5	2	1.73571	1637	1891	17.603	1.27673	4	1	0.001	0.0376413	-0.0147992	1.00042	5.74843e-16	5.66436e-16	0.0153066	0.686	1	0.001	0.0242476	25	0.001	0.487197	25	0.001	0.473804	-0.00765466	0.208803	2.16388	0.937304	-0.0865962	0.006	26	0.001	0.511445	1	0.001	0.0274543	1	0.001	0.0400468	20
598	0.001	16	400	6400	0.09	rand	160	5	3	1.6738	862	2137	15.1214	1.3405	6	2	0.001	0.0485423	-0.0150786	0.705485	1.42805	0.794461	-0.0697667	0.037	2	0.001	0.0296807	25	0.001	0.510859	25	0.001	0.491997	-0.00514631	0.217439	2.1947	0.837645	-0.0888388	0.007	27	0.001	0.54054	2	0.001	0.0391506	2	0.001	0.0622156	23
599	0.001	16	400	6400	0.09	rand	160	5	4	1.67209	698	1885	19.7141	1.31118	5	1	0.001	0.0371705	-6.79101e-19	1.00043	1.51559e-15	4.01682e-15	0.0209831	0.56	1	0.001	0.0269729	22	0.001	0.434856	22	0.001	0.424658	-0.00890129	0.231722	2.33433	0.92034	-0.0400453	0.062	23	0.001	0.461829	2	0.001	0.036001	2	0.001	0.0567661	23
600	0.001	16	400	6400	0.09	rand	160	5	5	1.72588	2553	3030	5.34719	1.18069	2	1	0.001	0.0495016	-0.00944669	1.00063	1.02742e-15	1.78884e-15	0.0338692	0.882	1	0.001	0.022727	17	0.001	0.450778	17	0.001	0.424004	0.0034372	0.25864	2.29269	0.889074	-0.0725733	0.043	18	0.001	0.473505	1	0.003	0.0268834	1	0.001	0.0390193	20
601	0.001	16	400	6400	0.09	rand	500	1	1	1.55343	1561	2995	12.7708	1.48828	4	1	0.001	0.0856914	0.0127758	1.0005	1.54196e-15	4.28165e-15	0.0311897	0.482	1	0.001	0.0680669	22	0.001	0.414932	22	0.001	0.397307	-0.00675199	0.225771	2.19438	0.869382	-0.0533077	0.044	23	0.001	0.482999	2	0.001	0.0903183	2	0.001	0.135311	27
602	0.001	16	400	6400	0.09	rand	500	1	2	1.6562	901	2162	13.1717	1.48175	7	1	0.001	0.0652937	0.0105708	1.00047	1.22223e-15	2.26301e-15	0.00519862	0.553	1	0.001	0.0273802	23	0.001	0.459297	23	0.001	0.421383	-0.00754158	0.2207	2.04305	0.67286	-0.0870123	0.008	24	0.001	0.486677	3	0.001	0.0578656	3	0.001	0.10021	30
603	0.001	16	400	6400	0.09	rand	500	1	3	1.63434	754	1533	16.0232	1.36746	6	1	0.001	0.0446886	0.0510204	0.999122	5.92974e-16	6.86214e-16	-0.0135977	0.444	1	0.001	0.0248123	27	0.001	0.502945	27	0.001	0.483069	-0.0069118	0.208609	1.84263	0.715678	-0.103338	0.001	28	0.001	0.527758	2	0.001	0.0375314	2	0.001	0.0645743	28
604	0.001	16	400	6400	0.09	rand	500	1	4	1.65272	2120	2552	9.69859	1.43683	4	2	0.001	0.0799811	-0.021397	0.710234	1.32058	0.677877	-0.00498583	0.348	2	0.001	0.049763	15	0.001	0.396134	15	0.001	0.365916	-0.00830983	0.258025	2.68606	1.1059	-0.0689771	0.025	17	0.001	0.445897	2	0.001	0.0676022	2	0.001	0.0964052	21
605	0.001	16	400	6400	0.09	rand	500	1	5	1.60147	984	1377	14.8217	1.31398	8	1	0.001	0.0274578	-0.0102041	1.00037	7.41261e-16	9.31139e-16	-0.00926531	0.355	1	0.006	0.007124	29	0.001	0.516371	29	0.001	0.496037	-0.00473532	0.21225	1.93186	0.734334	-0.120855	0.001	30	0.001	0.523495	4	0.001	0.0428557	4	0.001	0.0777467	27
606	0.001	16	400	6400	0.09	rand	500	2	1	1.66256	1280	2739	19.4243	1.54717	7	1	0.001	0.0367152	-0.0154882	1.00022	7.44766e-16	7.64912e-16	0.0168112	0.964	1	0.001	0.0271823	21	0.001	0.428693	21	0.001	0.41916	-0.00510183	0.233254	2.24225	0.915023	-0.0496417	0.029	22	0.001	0.455875	2	0.001	0.0323553	2	0.001	0.0550603	25
607	0.001	16	400	6400	0.09	rand	500	2	2	1.64917	1710	2127	17.9347	1.36813	7	2	0.001	0.0394549	0.0372459	0.700316	1.40019	0.719842	-0.0135569	0.257	2	0.001	0.0235835	20	0.001	0.417512	20	0.001	0.401641	0.00379411	0.244209	2.38207	0.979343	-0.112693	0.002	22	0.001	0.441096	3	0.001	0.0416357	3	0.001	0.0706705	25
608	0.001	16	400	6400	0.09	rand	500	2	3	1.59336	539	1847	9.13555	1.33782	10	1	0.001	0.0396594	-0.0230769	1.00038	5.2155e-16	3.35047e-16	-0.000359532	0.43	1	0.001	0.027215	16	0.001	0.390783	16	0.001	0.378338	-0.0132771	0.25107	2.36938	1.02903	-0.0960124	0.005	17	0.001	0.417998	1	0.001	0.0205454	1	0.001	0.0295201	18
609	0.001	16	400	6400	0.09	rand	500	2	4	1.66302	1172	1501	18.2959	1.57136	6	1	0.001	0.0398001	0.0204082	1.0002	1.98178e-15	4.67686e-15	0.0400956	0.814	1	0.001	0.0282857	27	0.001	0.490171	27	0.001	0.478657	0.00395898	0.223779	2.05419	0.792004	-0.18631	0.001	28	0.001	0.518457	3	0.001	0.0377195	3	0.001	0.0640611	22
610	0.001	16	400	6400	0.09	rand	500	2	5	1.60637	1722	1882	14.7292	1.75743	7	2	0.001	0.0729749	0.0460843	0.703353	1.41894	0.739849	-0.0855924	0.019	2	0.001	0.0489312	27	0.001	0.446265	27	0.001	0.422221	0.000181172	0.229618	1.95999	0.879313	-0.108559	0.002	29	0.001	0.495196	3	0.001	0.0617817	3	0.001	0.0964836	23
611	0.001	16	400	6400	0.09	rand	500	3	1	1.5661	2824	3648	14.6338	1.70719	4	2	0.001	0.101839	0.0390497	0.728787	1.41434	0.717999	-0.0525753	0.096	2	0.001	0.0850903	14	0.001	0.354838	14	0.001	0.338089	0.00651292	0.295709	2.7945	1.11048	-0.142832	0.001	16	0.001	0.439928	3	0.001	0.105492	3	0.001	0.172377	31
612	0.001	16	400	6400	0.09	rand	500	3	2	1.62251	1472	2275	12.1696	1.93748	7	2	0.001	0.137195	0.0124748	0.738913	1.35448	0.770629	-0.0828821	0.031	2	0.001	0.0894675	23	0.001	0.423823	23	0.001	0.376095	-0.0126977	0.212219	2.22033	0.986341	-0.025638	0.161	25	0.001	0.513291	3	0.001	0.136698	3	0.001	0.205015	27
613	0.001	16	400	6400	0.09	rand	500	3	3	1.58603	1391	2152	13.9323	1.57491	7	1	0.001	0.0524776	-0.0175763	1.00031	4.32921e-16	2.49971e-16	-0.0016979	0.405	1	0.001	0.0292092	26	0.001	0.462968	26	0.001	0.4397	-0.00166201	0.203277	2.10878	0.896465	-0.106125	0.004	27	0.001	0.492178	2	0.001	0.041579	2	0.001	0.0668971	25
614	0.001	16	400	6400	0.09	rand	500	3	4	1.58077	1504	1794	12.1586	1.84829	7	2	0.001	0.11447	0.00224478	0.766213	1.35774	0.763692	-0.0193091	0.201	2	0.001	0.0706564	23	0.001	0.436519	23	0.001	0.392706	-0.00505286	0.216487	2.25483	0.731962	-0.0510233	0.057	25	0.001	0.507176	3	0.001	0.127745	3	0.001	0.180597	23
615	0.001	16	400	6400	0.09	rand	500	3	5	1.65528	1141	2169	13.7615	1.79865	7	1	0.001	0.100189	0.026087	1.00014	5.22351e-16	4.20862e-16	-0.0833524	0.057	1	0.001	0.0849981	14	0.001	0.3317	14	0.001	0.316509	0.00920544	0.277512	2.75456	1.16085	-0.0984486	0.005	15	0.001	0.416698	3	0.001	0.123828	3	0.001	0.179796	24
616	0.001	16	400	6400	0.09	rand	500	4	1	1.68607	1002	1390	13.3168	1.64439	10	2	0.001	0.0804322	0.0212846	0.706219	1.40325	0.768741	-0.0394719	0.114	2	0.001	0.0517119	23	0.001	0.417093	23	0.001	0.388372	-0.00382039	0.221522	2.12356	0.785314	-0.0405919	0.112	25	0.001	0.468805	6	0.001	0.0910642	6	0.001	0.141406	22
617	0.001	16	400	6400	0.09	rand	500	4	2	1.60453	3346	3582	10.4696	1.37694	5	1	0.001	0.0595822	-0.0102041	1.00037	1.03656e-15	2.19128e-15	-0.0178091	0.273	1	0.001	0.0348138	23	0.001	0.417794	23	0.001	0.393026	-0.00441487	0.22092	2.23092	0.866884	-0.0537255	0.033	24	0.001	0.452608	2	0.001	0.0448821	2	0.001	0.0661687	21
618	0.001	16	400	6400	0.09	rand	500	4	3	1.63521	1651	2476	15.8864	1.39429	6	1	0.001	0.0601649	-0.0204082	1.0002	2.2778e-15	4.3058e-15	-0.00776443	0.026	1	0.001	0.0295543	26	0.001	0.493315	26	0.001	0.462704	-0.00703334	0.212168	2.31946	0.896774	-0.00192775	0.446	27	0.001	0.522869	3	0.001	0.0570662	3	0.001	0.0963517	28
619	0.001	16	400	6400	0.09	rand	500	4	4	1.65075	1153	1716	18.46	1.64097	7	2	0.001	0.0738104	-0.00259487	0.710932	1.42071	0.773995	-0.0679288	0.017	2	0.001	0.0498426	20	0.001	0.409666	20	0.001	0.385699	-0.0002281	0.250673	2.16628	0.891125	-0.0336841	0.096	22	0.001	0.459509	3	0.001	0.0628474	3	0.001	0.10028	25
620	0.001	16	400	6400	0.09	rand	500	4	5	1.6282	1337	1795	16.2144	1.60081	6	1	0.001	0.0600093	0.00487805	1.0006	7.38746e-16	9.34482e-16	-0.0114218	0.366	1	0.001	0.0451667	20	0.001	0.438404	20	0.001	0.423562	-0.0135157	0.240116	2.37834	0.887204	-0.0841716	0.009	21	0.001	0.483571	2	0.001	0.0583831	2	0.001	0.087753	23
621	0.001	16	400	6400	0.09	rand	500	5	1	1.63712	905	1935	16.5452	1.7247	4	1	0.001	0.0707928	0.0425532	0.999537	6.24529e-15	2.8402e-14	-0.0664796	0.244	1	0.001	0.0468421	23	0.001	0.475648	23	0.001	0.451697	-0.00965069	0.223228	2.12316	0.797657	-0.0814817	0.003	24	0.001	0.52249	3	0.001	0.0739435	3	0.001	0.120622	26
622	0.001	16	400	6400	0.09	rand	500	5	2	1.6436	1346	1616	19.8333	1.83129	4	2	0.001	0.0923977	0.0304569	0.720163	1.33275	0.690044	-0.0541046	0.04	2	0.001	0.0654292	21	0.001	0.383576	21	0.001	0.356608	-0.00583805	0.232407	2.37102	0.927424	-0.0846694	0.004	23	0.001	0.449006	2	0.001	0.0868592	2	0.001	0.124624	23
623	0.001	16	400	6400	0.09	rand	500	5	3	1.60298	1980	2567	15.2345	1.69524	3	2	0.001	0.0811611	0.119889	0.692754	1.39749	0.735333	-0.106971	0.007	2	0.001	0.0525352	21	0.001	0.4374	21	0.001	0.408774	-0.00904174	0.22792	2.09927	0.824078	-0.0769842	0.003	23	0.001	0.489935	2	0.001	0.0700803	2	0.001	0.103934	24
624	0.001	16	400	6400	0.09	rand	500	5	4	1.56573	1435	1852	19.2617	1.77812	5	2	0.001	0.0900623	0.00744391	0.719134	1.35946	0.717806	-0.108761	0.003	2	0.001	0.0601372	26	0.001	0.435121	26	0.001	0.405196	-0.00715408	0.209364	2.1912	0.848232	-0.0766478	0.002	28	0.001	0.495258	4	0.001	0.0834168	4	0.001	0.138101	29
625	0.001	16	400	6400	0.09	rand	500	5	5	1.60287	1296	2778	15.5161	1.68109	5	2	0.001	0.0930693	0.132076	0.706314	1.43326	0.708394	-0.169901	0.003	2	0.001	0.0448291	28	0.001	0.488927	28	0.001	0.440686	-0.00999502	0.204797	2.14256	0.817257	-0.065261	0.019	30	0.001	0.533756	4	0.001	0.0869099	4	0.001	0.135893	25
626	0.001	16	400	6400	0.09	wave	1	1	1	1	1	2261	16.1237	1	1	2	0.001	0.0826571	-0.0158966	0.701413	2.7993	2.03042	-0.088315	0.021	2	0.016	0.0089133	23	0.001	0.408177	23	0.001	0.334433	-0.0109882	0.219772	2.15638	0.933576	-0.0832632	0.005	25	0.001	0.41709	NA	NA	NA	NA	NA	NA	NA
627	0.001	16	400	6400	0.09	wave	1	2	1	1	1	2265	11.3812	1	1	2	0.001	0.0706558	NA	NA	NA	NA	NA	NA	2	0.154	0.00414325	24	0.001	0.451088	24	0.001	0.384575	0.00385962	0.234281	2.07545	0.813656	-0.138695	0.002	26	0.001	0.455231	NA	NA	NA	NA	NA	NA	NA
628	0.001	16	400	6400	0.09	wave	1	3	1	1	1	1760	18.28	1	1	2	0.001	0.0803644	0.0170501	0.704224	2.59277	1.90241	-0.23925	0.001	2	0.001	0.0135257	18	0.001	0.362242	18	0.001	0.295403	-0.00908608	0.254711	2.27253	0.875269	-0.125844	0.001	20	0.001	0.375768	NA	NA	NA	NA	NA	NA	NA
629	0.001	16	400	6400	0.09	wave	1	4	1	1	1	2382	13.216	1	1	2	0.001	0.143683	NA	NA	NA	NA	NA	NA	2	0.067	0.00494344	26	0.001	0.50277	26	0.001	0.364031	-0.00920265	0.223795	2.1209	0.880108	-0.0570825	0.081	28	0.001	0.507714	NA	NA	NA	NA	NA	NA	NA
630	0.001	16	400	6400	0.09	wave	1	5	1	1	1	3544	13.7071	1	1	2	0.001	0.0846887	-0.0176299	0.71084	2.72951	2.07679	-0.14344	0.002	2	0.017	0.00854445	22	0.001	0.431936	22	0.001	0.355792	-0.0175013	0.230673	2.38376	0.996012	-0.026277	0.173	24	0.001	0.440481	NA	NA	NA	NA	NA	NA	NA
631	0.001	16	400	6400	0.09	wave	1	6	1	1	1	2713	13.5665	1	1	2	0.001	0.0984653	NA	NA	NA	NA	NA	NA	2	0.065	0.00539557	23	0.001	0.430915	23	0.001	0.337846	-0.00173292	0.243073	2.08647	0.886809	-0.0899003	0.011	25	0.001	0.436311	NA	NA	NA	NA	NA	NA	NA
632	0.001	16	400	6400	0.09	wave	1	7	1	1	1	3001	13.9583	1	1	2	0.001	0.0957252	0.0249061	0.705912	2.66361	2.00272	-0.0699267	0.05	2	0.028	0.00663608	25	0.001	0.462457	25	0.001	0.373368	-0.0111598	0.213813	1.94788	0.787953	-0.0495246	0.028	27	0.001	0.469093	NA	NA	NA	NA	NA	NA	NA
633	0.001	16	400	6400	0.09	wave	1	8	1	1	1	3519	10.6568	1	1	2	0.001	0.0958487	-0.00940206	0.706075	2.74694	2.18752	-0.100995	0.007	2	0.013	0.00960994	21	0.001	0.401649	21	0.001	0.31541	-0.00361226	0.227536	2.25736	0.927595	-0.119861	0.001	23	0.001	0.411259	NA	NA	NA	NA	NA	NA	NA
634	0.001	16	400	6400	0.09	wave	1	9	1	1	1	1938	8.17249	1	1	2	0.001	0.114033	NA	NA	NA	NA	NA	NA	2	0.232	0.00263382	19	0.001	0.429673	19	0.001	0.318274	-0.00225822	0.255717	2.49416	1.15222	-0.0673187	0.045	21	0.001	0.432307	NA	NA	NA	NA	NA	NA	NA
635	0.001	16	400	6400	0.09	wave	1	10	1	1	1	2162	14.9653	1	1	2	0.001	0.155149	NA	NA	NA	NA	NA	NA	2	0.123	0.00414522	27	0.001	0.480943	27	0.001	0.329939	-0.00687883	0.212004	2.20805	0.971378	-0.0933817	0.001	29	0.001	0.485088	NA	NA	NA	NA	NA	NA	NA
636	0.001	16	400	6400	0.09	wave	1	11	1	1	1
637	0.001	16	400	6400	0.09	wave	1	12	1	1	1	2091	14.0426	1	1	2	0.001	0.127034	-0.0100567	0.703247	2.70288	2.1123	-0.253759	0.001	2	0.02	0.00851148	26	0.001	0.45886	26	0.001	0.340338	-0.00586292	0.222268	1.9025	0.815749	-0.0886026	0.002	28	0.001	0.467372	NA	NA	NA	NA	NA	NA	NA
638	0.001	16	400	6400	0.09	wave	1	13	1	1	1	3416	15.8277	1	1	2	0.001	0.143852	NA	NA	NA	NA	NA	NA	2	0.099	0.0045717	26	0.001	0.476305	26	0.001	0.337025	-0.0169486	0.206791	2.62518	1.09192	-0.0195501	0.283	28	0.001	0.480877	NA	NA	NA	NA	NA	NA	NA
639	0.001	16	400	6400	0.09	wave	1	14	1	1	1	2470	23.1406	1	1	2	0.001	0.0896352	-0.0133714	0.709572	2.7184	2.10458	-0.14066	0.003	2	0.024	0.00684208	30	0.001	0.485238	30	0.001	0.402444	-0.010646	0.192396	2.11736	0.851602	-0.105744	0.001	32	0.001	0.49208	NA	NA	NA	NA	NA	NA	NA
640	0.001	16	400	6400	0.09	wave	1	15	1	1	1	2864	13.7642	1	1	2	0.001	0.0645435	NA	NA	NA	NA	NA	NA	2	0.504	-0.00038147	28	0.001	0.39785	28	0.001	0.332925	-0.00762401	0.189725	1.70833	0.748898	-0.079957	0.001	30	0.001	0.397469	NA	NA	NA	NA	NA	NA	NA
641	0.001	16	400	6400	0.09	wave	1	16	1	1	1	1549	13.877	1	1	2	0.001	0.0798029	NA	NA	NA	NA	NA	NA	2	0.132	0.0038844	20	0.001	0.422677	20	0.001	0.346759	-0.00176651	0.248738	2.01614	0.982799	-0.0914145	0.004	22	0.001	0.426561	NA	NA	NA	NA	NA	NA	NA
642	0.001	16	400	6400	0.09	wave	1	17	1	1	1	3248	15.3556	1	1	2	0.001	0.139133	NA	NA	NA	NA	NA	NA	2	0.102	0.00403339	24	0.001	0.496511	24	0.001	0.361411	-0.00575741	0.208825	2.35907	1.02332	-0.0131514	0.304	26	0.001	0.500544	NA	NA	NA	NA	NA	NA	NA
643	0.001	16	400	6400	0.09	wave	1	18	1	1	1	2560	14.1118	1	1	2	0.001	0.122488	NA	NA	NA	NA	NA	NA	2	0.48	-0.000162168	24	0.001	0.512738	24	0.001	0.390088	-0.0146539	0.207922	2.13172	0.956994	-0.0449452	0.063	26	0.001	0.512576	NA	NA	NA	NA	NA	NA	NA
644	0.001	16	400	6400	0.09	wave	1	19	1	1	1	5716	13.7571	1	1	2	0.001	0.150318	NA	NA	NA	NA	NA	NA	2	0.124	0.00406015	23	0.001	0.469883	23	0.001	0.323625	-0.0119415	0.223485	2.08164	0.933819	-0.0678653	0.018	25	0.001	0.473943	NA	NA	NA	NA	NA	NA	NA
645	0.001	16	400	6400	0.09	wave	1	20	1	1	1	4530	10.5969	1	1	2	0.001	0.0790551	NA	NA	NA	NA	NA	NA	2	0.283	0.00209563	28	0.001	0.483119	28	0.001	0.40616	-0.010158	0.194513	2.21644	1.14247	-0.0703296	0.014	30	0.001	0.485215	NA	NA	NA	NA	NA	NA	NA
646	0.001	16	400	6400	0.09	wave	1	21	1	1	1	2312	16.4296	1	1	2	0.001	0.115572	-0.0207555	0.713281	2.58238	2.00446	-0.234587	0.001	2	0.01	0.00923603	22	0.001	0.407477	22	0.001	0.30114	-0.00720426	0.229791	2.15705	1.04099	-0.0577421	0.014	24	0.001	0.416713	NA	NA	NA	NA	NA	NA	NA
647	0.001	16	400	6400	0.09	wave	1	22	1	1	1	2094	12.7187	1	1	2	0.001	0.0851011	NA	NA	NA	NA	NA	NA	2	0.297	0.00149879	24	0.001	0.448054	24	0.001	0.364452	-0.00820329	0.219605	2.13664	0.735685	-0.0707098	0.026	26	0.001	0.449553	NA	NA	NA	NA	NA	NA	NA
648	0.001	16	400	6400	0.09	wave	1	23	1	1	1	2127	19.5184	1	1	2	0.001	0.0809024	-0.0202967	0.707828	2.40775	1.92091	-0.104712	0.005	2	0.047	0.00576633	21	0.001	0.431494	21	0.001	0.356358	-0.0103218	0.236319	2.20003	0.901354	-0.106504	0.001	23	0.001	0.43726	NA	NA	NA	NA	NA	NA	NA
649	0.001	16	400	6400	0.09	wave	1	24	1	1	1	2430	16.3236	1	1	2	0.001	0.0780843	NA	NA	NA	NA	NA	NA	2	0.364	0.000836852	27	0.001	0.500322	27	0.001	0.423075	-0.00742719	0.19826	1.92759	0.771476	-0.0854039	0.002	29	0.001	0.501159	NA	NA	NA	NA	NA	NA	NA
650	0.001	16	400	6400	0.09	wave	1	25	1	1	1	1622	17.3501	1	1	2	0.001	0.0868998	NA	NA	NA	NA	NA	NA	2	0.099	0.00408493	20	0.001	0.387818	20	0.001	0.305004	-0.00157789	0.236747	2.59248	1.00574	-0.0889997	0.004	22	0.001	0.391903	NA	NA	NA	NA	NA	NA	NA
651	0.001	16	400	6400	0.09	wave	8	1	1	1.36201	127	1608	14.3475	1	1	2	0.001	0.0819042	NA	NA	NA	NA	NA	NA	2	0.07	0.00563144	20	0.001	0.406809	20	0.001	0.330536	-0.0116148	0.231402	2.05152	0.781382	-0.102455	0.001	22	0.001	0.412441	NA	NA	NA	NA	NA	NA	NA
652	0.001	16	400	6400	0.09	wave	8	1	2	1.50635	147	2106	13.6713	1	1	2	0.001	0.133675	NA	NA	NA	NA	NA	NA	2	0.059	0.00533501	21	0.001	0.438872	21	0.001	0.310532	-0.0183087	0.226866	2.29409	0.89513	-0.057763	0.046	23	0.001	0.444207	NA	NA	NA	NA	NA	NA	NA
653	0.001	16	400	6400	0.09	wave	8	1	3	1.39132	107	3361	13.075	1	1	2	0.001	0.101081	NA	NA	NA	NA	NA	NA	2	0.325	0.00124233	23	0.001	0.435953	23	0.001	0.336114	-0.00608551	0.230893	2.34019	0.963245	-0.130334	0.001	25	0.001	0.437196	NA	NA	NA	NA	NA	NA	NA
654	0.001	16	400	6400	0.09	wave	8	1	4	1.25766	111	2638	15.8285	1	1	2	0.001	0.108141	NA	NA	NA	NA	NA	NA	2	0.114	0.00410925	28	0.001	0.454799	28	0.001	0.350767	-0.0112284	0.202856	2.21448	0.828431	-0.0939473	0.002	30	0.001	0.458909	NA	NA	NA	NA	NA	NA	NA
655	0.001	16	400	6400	0.09	wave	8	1	5	1.43971	121	3380	9.17767	1	1	2	0.001	0.115681	0.00822367	0.709751	2.77824	2.21148	-0.11446	0.011	2	0.015	0.0118397	22	0.001	0.419308	22	0.001	0.315467	-0.0113322	0.218892	2.07927	0.761129	-0.0389556	0.103	24	0.001	0.431148	NA	NA	NA	NA	NA	NA	NA
656	0.001	16	400	6400	0.09	wave	8	2	1	1.20181	353	1991	8.9358	1	1	2	0.001	0.134866	NA	NA	NA	NA	NA	NA	2	0.173	0.00319124	23	0.001	0.417318	23	0.001	0.285643	-0.000193202	0.224421	2.28465	1.01856	-0.124008	0.001	25	0.001	0.420509	NA	NA	NA	NA	NA	NA	NA
657	0.001	16	400	6400	0.09	wave	8	2	2	1.32893	591	2791	11.3543	1	1	2	0.001	0.0955944	NA	NA	NA	NA	NA	NA	2	0.655	-0.00166298	30	0.001	0.473996	30	0.001	0.376738	-0.00568096	0.20033	1.96927	0.873227	-0.0705701	0.017	32	0.001	0.472333	NA	NA	NA	NA	NA	NA	NA
658	0.001	16	400	6400	0.09	wave	8	2	3	1.38177	341	1747	19.4101	1	1	2	0.001	0.067257	NA	NA	NA	NA	NA	NA	2	0.104	0.00448239	25	0.001	0.434083	25	0.001	0.371309	-0.00614892	0.211218	1.9233	0.802455	-0.0838505	0.001	27	0.001	0.438566	NA	NA	NA	NA	NA	NA	NA
659	0.001	16	400	6400	0.09	wave	8	2	4	1.33872	128	2859	19.4742	1	1	2	0.001	0.0780072	NA	NA	NA	NA	NA	NA	2	0.074	0.00467898	26	0.001	0.423078	26	0.001	0.34975	-0.0138834	0.207319	2.29813	0.999487	-0.0490107	0.024	28	0.001	0.427757	NA	NA	NA	NA	NA	NA	NA
660	0.001	16	400	6400	0.09	wave	8	2	5	1.315	411	3315	11.0457	1	1	2	0.001	0.0927404	NA	NA	NA	NA	NA	NA	2	0.061	0.00569433	19	0.001	0.412166	19	0.001	0.32512	-0.0140134	0.225434	2.36058	1.20227	-0.079002	0.002	21	0.001	0.41786	NA	NA	NA	NA	NA	NA	NA
661	0.001	16	400	6400	0.09	wave	8	3	1	1.1016	433	1218	11.158	1.00514	3	2	0.001	0.111202	NA	NA	NA	NA	NA	NA	2	0.13	0.00412836	23	0.001	0.43525	23	0.001	0.328177	-0.0072709	0.222104	2.40732	1.21549	-0.0762046	0.009	25	0.001	0.439379	NA	NA	NA	NA	NA	NA	NA
662	0.001	16	400	6400	0.09	wave	8	3	2	1.13828	1843	2167	12.8101	1	1	2	0.001	0.114269	NA	NA	NA	NA	NA	NA	2	0.57	-0.000788712	22	0.001	0.428892	22	0.001	0.313835	-0.00710416	0.232928	2.2709	1.06381	-0.121612	0.001	24	0.001	0.428104	NA	NA	NA	NA	NA	NA	NA
663	0.001	16	400	6400	0.09	wave	8	3	3	1.06856	1160	2690	14.2844	1	1	2	0.001	0.0854994	0.000881409	0.756002	2.02952	1.65965	-0.000864766	0.401	2	0.019	0.00986904	21	0.001	0.362946	21	0.001	0.287316	-0.0205107	0.23373	2.33617	0.873607	-0.0145417	0.3	23	0.001	0.372815	NA	NA	NA	NA	NA	NA	NA
664	0.001	16	400	6400	0.09	wave	8	3	4	1.09425	908	1354	7.96213	1.00485	3	2	0.001	0.0673596	NA	NA	NA	NA	NA	NA	2	0.158	0.00550205	18	0.001	0.341681	18	0.001	0.279823	-0.00910646	0.243191	2.09036	0.824275	-0.17883	0.001	20	0.001	0.347183	NA	NA	NA	NA	NA	NA	NA
665	0.001	16	400	6400	0.09	wave	8	3	5	1.12166	2227	4416	17.1593	1	1	2	0.001	0.095471	NA	NA	NA	NA	NA	NA	2	0.221	0.00259946	16	0.001	0.375524	16	0.001	0.282653	-0.0135512	0.255501	2.20351	0.846165	-0.0300193	0.164	18	0.001	0.378124	NA	NA	NA	NA	NA	NA	NA
666	0.001	16	400	6400	0.09	wave	8	4	1	1.75516	106	2772	24.2415	1.2308	2	2	0.001	0.13913	-0.00122891	0.727692	2.44079	1.89883	-0.0931519	0.004	2	0.027	0.005225	28	0.001	0.507857	28	0.001	0.373952	-0.00596647	0.213468	1.98955	0.878723	-0.117599	0.001	30	0.001	0.513082	1	0.001	0.10698	1	0.001	0.159489	30
667	0.001	16	400	6400	0.09	wave	8	4	2	1.4094	119	3107	11.9448	1.21805	2	2	0.001	0.205811	-0.00518525	0.71514	2.69863	2.14221	-0.16684	0.002	2	0.003	0.0106173	23	0.001	0.522934	23	0.001	0.327739	-0.00232722	0.227391	1.97529	0.783544	-0.102996	0.002	25	0.001	0.533551	1	0.001	0.164185	1	0.001	0.23743	29
668	0.001	16	400	6400	0.09	wave	8	4	3	1.67817	104	3168	13.7261	1.23081	2	2	0.001	0.181681	NA	NA	NA	NA	NA	NA	2	0.069	0.00445887	27	0.001	0.500392	27	0.001	0.32317	-0.00644239	0.20769	2.07924	1.10998	-0.0394201	0.033	29	0.001	0.504851	NA	NA	NA	NA	NA	NA	NA
669	0.001	16	400	6400	0.09	wave	8	4	4	1.70538	118	2530	13.9914	1.22464	2	2	0.001	0.155192	0.000554247	0.712403	2.50866	2.03506	-0.113104	0.018	2	0.002	0.0137458	19	0.001	0.469285	19	0.001	0.327839	-0.00734492	0.233515	2.09343	0.775756	-0.168019	0.001	21	0.001	0.483031	1	0.001	0.0954438	1	0.001	0.132678	25
670	0.001	16	400	6400	0.09	wave	8	4	5	1.4585	92	1317	18.4409	1.2154	2	2	0.001	0.171163	0.0101915	0.711141	2.89497	2.28613	-0.163188	0.002	2	0.032	0.00603559	26	0.001	0.502091	26	0.001	0.336964	-0.0103226	0.195605	1.95095	0.714061	-0.103701	0.002	28	0.001	0.508127	1	0.001	0.11109	1	0.001	0.165048	30
671	0.001	16	400	6400	0.09	wave	8	5	1	1.36964	157	3462	13.179	1	1	2	0.001	0.0908542	-0.0192946	0.706906	2.67688	2.1231	-0.0258444	0.137	2	0.042	0.00680237	17	0.001	0.391723	17	0.001	0.307672	-0.0131134	0.262218	2.21931	0.927058	-0.0329019	0.119	19	0.001	0.398526	NA	NA	NA	NA	NA	NA	NA
672	0.001	16	400	6400	0.09	wave	8	5	2	1.29312	156	1926	19.672	1	1	2	0.001	0.0971292	NA	NA	NA	NA	NA	NA	2	0.228	0.00245612	24	0.001	0.415708	24	0.001	0.321035	-0.00635614	0.215404	1.93377	0.761847	-0.102524	0.002	26	0.001	0.418164	NA	NA	NA	NA	NA	NA	NA
673	0.001	16	400	6400	0.09	wave	8	5	3	1.2424	157	1945	18.2568	1	1	2	0.001	0.140898	-0.0163858	0.735524	2.42551	2.07453	-0.0345382	0.09	2	0.047	0.00469503	29	0.001	0.506355	29	0.001	0.370152	-0.0116709	0.202449	2.32307	0.8546	-0.0642898	0.017	31	0.001	0.51105	NA	NA	NA	NA	NA	NA	NA
674	0.001	16	400	6400	0.09	wave	8	5	4	1.2711	187	2500	18.4316	1	1	2	0.001	0.101744	NA	NA	NA	NA	NA	NA	2	0.643	-0.00132917	25	0.001	0.43633	25	0.001	0.333257	-0.00581288	0.215447	2.16515	0.866418	-0.109796	0.001	27	0.001	0.435001	NA	NA	NA	NA	NA	NA	NA
675	0.001	16	400	6400	0.09	wave	8	5	5	1.51127	188	1922	16.6634	1	1	2	0.001	0.075413	NA	NA	NA	NA	NA	NA	2	0.408	0.000563495	18	0.001	0.374035	18	0.001	0.299185	-0.00985046	0.253126	2.2999	0.940663	-0.080436	0.005	20	0.001	0.374598	NA	NA	NA	NA	NA	NA	NA
676	0.001	16	400	6400	0.09	wave	40	1	1	1.43866	537	2877	14.9002	1.33153	2	2	0.001	0.177857	NA	NA	NA	NA	NA	NA	2	0.27	0.00166121	22	0.001	0.473959	22	0.001	0.297763	-0.00990039	0.233863	2.48983	1.11405	-0.0306034	0.145	24	0.001	0.47562	NA	NA	NA	NA	NA	NA	NA
677	0.001	16	400	6400	0.09	wave	40	1	2	1.41151	339	2072	15.3811	1.32879	2	2	0.001	0.146285	NA	NA	NA	NA	NA	NA	2	0.93	-0.00368623	29	0.001	0.554222	29	0.001	0.40425	-0.00612768	0.203466	1.93106	0.858771	-0.105235	0.002	31	0.001	0.550536	NA	NA	NA	NA	NA	NA	NA
678	0.001	16	400	6400	0.09	wave	40	1	3	1.34603	554	1682	18.9661	1.32867	2	2	0.001	0.170897	NA	NA	NA	NA	NA	NA	2	0.124	0.00355453	19	0.001	0.420125	19	0.001	0.252782	-0.0107358	0.241899	2.69438	1.12735	-0.0699392	0.01	21	0.001	0.423679	NA	NA	NA	NA	NA	NA	NA
679	0.001	16	400	6400	0.09	wave	40	1	4	1.41432	513	1652	14.3464	1.32731	2	2	0.001	0.196483	NA	NA	NA	NA	NA	NA	2	0.173	0.00298948	23	0.001	0.502309	23	0.001	0.308816	-0.0142778	0.228904	2.43832	1.01589	-0.0725404	0.018	25	0.001	0.505299	NA	NA	NA	NA	NA	NA	NA
680	0.001	16	400	6400	0.09	wave	40	1	5	1.47418	331	3001	13.8602	1.3289	2	2	0.001	0.210739	-0.0167112	0.714961	2.42121	1.8789	-0.0725822	0.03	2	0.001	0.0120048	25	0.001	0.548579	25	0.001	0.349845	-0.0137674	0.201064	2.07087	0.7407	-0.030522	0.14	27	0.001	0.560584	1	0.001	0.180745	1	0.001	0.243417	24
681	0.001	16	400	6400	0.09	wave	40	2	1	1.65968	134	2827	20.8425	2.04273	3	2	0.001	0.184738	-0.016476	0.735588	2.73505	2.43862	-0.161632	0.001	2	0.002	0.0139027	26	0.001	0.518852	26	0.001	0.348017	-0.00697368	0.223526	1.73419	0.693694	-0.140746	0.001	28	0.001	0.532755	2	0.001	0.195084	2	0.001	0.28582	29
682	0.001	16	400	6400	0.09	wave	40	2	2	1.67798	138	2165	7.87053	2.01616	3	2	0.001	0.344865	-0.0130044	0.721169	2.70396	2.19656	-0.125671	0.002	2	0.029	0.00485738	32	0.001	0.691378	32	0.001	0.35137	-0.00160738	0.181045	1.67771	0.732174	-0.102845	0.001	34	0.001	0.696235	2	0.001	0.289146	2	0.001	0.402953	26
683	0.001	16	400	6400	0.09	wave	40	2	3	1.55551	105	3116	13.0426	1.99629	3	2	0.001	0.255127	0.00276852	0.710939	2.68521	2.197	-0.121224	0.002	2	0.038	0.00455844	26	0.001	0.598188	26	0.001	0.34762	-0.0112929	0.208191	2.03281	0.891608	-0.123639	0.001	28	0.001	0.602747	2	0.001	0.256985	2	0.001	0.348078	24
684	0.001	16	400	6400	0.09	wave	40	2	4	1.74491	94	4029	12.5901	2.04379	3	2	0.001	0.272216	0.00897401	0.71937	2.87278	2.39681	-0.125446	0.01	2	0.001	0.0138625	22	0.001	0.611158	22	0.001	0.352804	-0.0104168	0.226408	2.09969	0.875975	-0.0467978	0.079	24	0.001	0.62502	2	0.001	0.284625	2	0.001	0.374679	22
685	0.001	16	400	6400	0.09	wave	40	2	5	1.55716	124	2564	19.9129	2.01118	3	2	0.001	0.193741	-0.019586	0.742248	2.55871	2.05507	-0.148685	0.002	2	0.032	0.0048646	29	0.001	0.595373	29	0.001	0.406497	-0.0073679	0.209207	1.87337	0.669276	-0.0922439	0.004	31	0.001	0.600238	2	0.001	0.193388	2	0.001	0.289542	30
686	0.001	16	400	6400	0.09	wave	40	3	1	1.74211	367	3148	10.7754	1.24448	2	2	0.001	0.171353	-0.00975904	0.712966	2.6415	2.01062	-0.119348	0.005	2	0.036	0.00516721	26	0.001	0.541132	26	0.001	0.374946	-0.00376332	0.207152	2.07659	0.947806	-0.0829091	0.003	28	0.001	0.5463	1	0.001	0.141212	1	0.001	0.199782	27
687	0.001	16	400	6400	0.09	wave	40	3	2	1.53848	284	1530	11.0089	1.26637	2	2	0.001	0.181129	-0.0195248	0.725627	2.51775	2.07911	-0.125186	0.003	2	0.022	0.00789793	26	0.001	0.485077	26	0.001	0.311846	-0.00657828	0.208297	2.08245	0.8651	-0.121346	0.001	28	0.001	0.492975	1	0.001	0.137562	1	0.001	0.191249	26
688	0.001	16	400	6400	0.09	wave	40	3	3	1.52956	256	2060	14.1327	1.23442	2	2	0.001	0.159169	-0.00383949	0.702403	3.04539	2.27146	-0.219841	0.001	2	0.01	0.0101395	26	0.001	0.501039	26	0.001	0.352009	-0.00661806	0.20846	2.08176	0.894308	-0.0999599	0.002	28	0.001	0.511178	1	0.001	0.118226	1	0.001	0.156751	22
689	0.001	16	400	6400	0.09	wave	40	3	4	1.57885	304	1871	9.64327	1.23774	2	2	0.001	0.204837	NA	NA	NA	NA	NA	NA	2	0.095	0.00470648	24	0.001	0.45744	24	0.001	0.257309	-0.0060785	0.233298	2.16422	1.00747	-0.0558652	0.07	26	0.001	0.462146	NA	NA	NA	NA	NA	NA	NA
690	0.001	16	400	6400	0.09	wave	40	3	5	1.55715	352	2717	13.5509	1.25582	2	2	0.001	0.178132	-0.016843	0.719899	2.14912	1.68457	-0.0629778	0.029	2	0.004	0.00907953	24	0.001	0.52186	24	0.001	0.352807	-0.010321	0.219269	1.85871	0.77581	-0.0716189	0.015	26	0.001	0.530939	1	0.001	0.174762	1	0.001	0.232313	23
691	0.001	16	400	6400	0.09	wave	40	4	1	1.55825	526	3060	10.7384	1.12763	2	2	0.001	0.152489	NA	NA	NA	NA	NA	NA	2	0.066	0.00561171	25	0.001	0.491433	25	0.001	0.344556	-0.00460788	0.213428	2.23465	1.00302	-0.0270349	0.157	27	0.001	0.497045	NA	NA	NA	NA	NA	NA	NA
692	0.001	16	400	6400	0.09	wave	40	4	2	1.43922	182	1801	12.935	1.1301	2	2	0.001	0.166824	-0.0163893	0.727614	2.32131	1.97114	-0.104821	0.009	2	0.023	0.00766164	27	0.001	0.468289	27	0.001	0.309127	-0.00946567	0.20266	2.01012	0.793193	-0.0713305	0.016	29	0.001	0.475951	1	0.001	0.123567	1	0.001	0.169799	25
693	0.001	16	400	6400	0.09	wave	40	4	3	1.65255	569	3169	15.218	1.12337	2	2	0.001	0.150682	NA	NA	NA	NA	NA	NA	2	0.378	0.000704172	25	0.001	0.458079	25	0.001	0.308101	-0.00725697	0.220518	2.10108	0.840382	-0.0934111	0.001	27	0.001	0.458783	NA	NA	NA	NA	NA	NA	NA
694	0.001	16	400	6400	0.09	wave	40	4	4	1.6449	278	1983	14.6035	1.11522	2	2	0.001	0.13178	NA	NA	NA	NA	NA	NA	2	0.112	0.00438124	27	0.001	0.501191	27	0.001	0.373792	-0.00643937	0.221061	2.25381	1.08367	-0.135174	0.003	29	0.001	0.505572	NA	NA	NA	NA	NA	NA	NA
695	0.001	16	400	6400	0.09	wave	40	4	5	1.36322	624	2135	8.37346	1.11755	2	2	0.001	0.123975	-0.0272863	0.720113	2.30659	1.83943	-0.045819	0.081	2	0.002	0.0157739	18	0.001	0.419574	18	0.001	0.311372	-0.0185883	0.247877	2.67281	1.20195	0.0172704	0.686	20	0.001	0.435348	1	0.001	0.0721176	1	0.001	0.0962546	21
696	0.001	16	400	6400	0.09	wave	40	5	1	1.55497	143	2596	14.9936	1.34949	2	2	0.001	0.197271	NA	NA	NA	NA	NA	NA	2	0.239	0.00178904	24	0.001	0.523348	24	0.001	0.327867	-0.00312951	0.23124	2.04077	0.870275	-0.0905342	0.013	26	0.001	0.525137	NA	NA	NA	NA	NA	NA	NA
697	0.001	16	400	6400	0.09	wave	40	5	2	1.41717	93	2926	9.78354	1.30782	2	2	0.001	0.254999	NA	NA	NA	NA	NA	NA	2	0.194	0.0025101	27	0.001	0.577314	27	0.001	0.324825	-0.00954247	0.214897	2.3566	1.26823	-0.0524527	0.062	29	0.001	0.579824	NA	NA	NA	NA	NA	NA	NA
698	0.001	16	400	6400	0.09	wave	40	5	3	1.55249	475	1950	20.8103	1.32101	2	2	0.001	0.122445	NA	NA	NA	NA	NA	NA	2	0.258	0.00190616	30	0.001	0.493601	30	0.001	0.373062	-0.00871996	0.204801	2.07873	0.830711	-0.129568	0.001	32	0.001	0.495507	NA	NA	NA	NA	NA	NA	NA
699	0.001	16	400	6400	0.09	wave	40	5	4	1.56121	533	1339	10.1852	1.36666	2	2	0.001	0.192033	NA	NA	NA	NA	NA	NA	2	0.07	0.00510676	16	0.001	0.462049	16	0.001	0.275122	-0.0156083	0.265754	2.5676	1.07138	-0.0417792	0.121	18	0.001	0.467156	NA	NA	NA	NA	NA	NA	NA
700	0.001	16	400	6400	0.09	wave	40	5	5	1.45472	132	1888	10.7686	1.28395	2	2	0.001	0.185456	NA	NA	NA	NA	NA	NA	2	0.126	0.00353982	23	0.001	0.491436	23	0.001	0.30952	-0.00499051	0.215691	2.20838	0.769727	-0.0458158	0.047	25	0.001	0.494976	NA	NA	NA	NA	NA	NA	NA
701	0.001	16	400	6400	0.09	wave	160	1	1	1.57811	1408	1969	19.0434	1.47138	4	2	0.001	0.169655	-0.00796021	0.723357	2.23804	1.82997	-0.161173	0.001	2	0.05	0.00502156	29	0.001	0.532625	29	0.001	0.367991	-0.0112901	0.208607	1.82511	0.757892	-0.059552	0.011	31	0.001	0.537647	3	0.001	0.164987	3	0.001	0.252786	30
702	0.001	16	400	6400	0.09	wave	160	1	2	1.48849	941	2889	12.7113	1.44692	3	2	0.001	0.260446	-0.016739	0.702929	2.94549	2.31871	-0.208369	0.001	2	0.004	0.0088926	27	0.001	0.600029	27	0.001	0.348475	-0.0035876	0.214497	1.69676	0.596822	-0.125535	0.001	29	0.001	0.608921	2	0.001	0.223295	2	0.001	0.326354	29
703	0.001	16	400	6400	0.09	wave	160	1	3	1.58146	671	1733	15.4672	1.45628	3	2	0.001	0.17713	-0.0187926	0.708032	2.76169	2.18268	-0.245449	0.001	2	0.001	0.0113892	19	0.001	0.464538	19	0.001	0.298797	-0.00161778	0.248077	2.1295	0.78218	-0.124122	0.001	21	0.001	0.475927	2	0.001	0.161126	2	0.001	0.209354	20
704	0.001	16	400	6400	0.09	wave	160	1	4	1.59595	955	3175	12.2328	1.45754	3	2	0.001	0.260597	NA	NA	NA	NA	NA	NA	2	0.303	0.00117999	23	0.001	0.531447	23	0.001	0.27203	-0.00329437	0.246102	2.53441	1.15226	-0.0995444	0.004	25	0.001	0.532627	NA	NA	NA	NA	NA	NA	NA
705	0.001	16	400	6400	0.09	wave	160	1	5	1.60855	1191	1827	12.1875	1.45525	3	2	0.001	0.241004	-0.0231193	0.704647	2.52615	2.02702	-0.184475	0.001	2	0.001	0.0160406	26	0.001	0.520164	26	0.001	0.2952	-0.0110048	0.202115	2.01143	0.731991	-0.11186	0.002	28	0.001	0.536204	2	0.001	0.225928	2	0.001	0.297626	22
706	0.001	16	400	6400	0.09	wave	160	2	1	1.65532	198	2008	13.0598	2.43026	4	2	0.001	0.266125	NA	NA	NA	NA	NA	NA	2	0.132	0.00304853	24	0.001	0.559024	24	0.001	0.295947	-0.0162039	0.22783	2.36232	1.01797	-0.112461	0.002	26	0.001	0.562072	NA	NA	NA	NA	NA	NA	NA
707	0.001	16	400	6400	0.09	wave	160	2	2	1.71316	307	2401	11.5787	2.11135	4	2	0.001	0.302968	0.0189402	0.716703	2.80335	2.08821	-0.18626	0.001	2	0.022	0.00622179	28	0.001	0.624651	28	0.001	0.327904	-0.0126065	0.184469	1.65032	0.757029	-0.0403059	0.062	30	0.001	0.630872	3	0.001	0.276938	3	0.001	0.426317	32
708	0.001	16	400	6400	0.09	wave	160	2	3	1.68493	129	1452	17.4297	2.42198	4	2	0.001	0.259793	0.0163208	0.704295	2.92303	2.27098	-0.252331	0.001	2	0.016	0.00561175	24	0.001	0.579865	24	0.001	0.325683	-0.0067205	0.216285	1.75796	0.610344	-0.0935161	0.002	26	0.001	0.585476	3	0.001	0.264186	3	0.001	0.388498	29
709	0.001	16	400	6400	0.09	wave	160	2	4	1.7732	182	2691	17.2793	2.39439	4	2	0.001	0.221622	NA	NA	NA	NA	NA	NA	2	0.077	0.00412338	30	0.001	0.591459	30	0.001	0.373961	0.00196035	0.210498	2.14203	1.00689	-0.114782	0.001	32	0.001	0.595583	NA	NA	NA	NA	NA	NA	NA
710	0.001	16	400	6400	0.09	wave	160	2	5	1.72182	185	1951	13.6066	2.38547	4	2	0.001	0.242865	-0.0129035	0.718616	2.49849	2.07612	-0.244156	0.001	2	0.044	0.00550952	29	0.001	0.573275	29	0.001	0.335919	-0.0151803	0.209267	1.88131	0.832864	-0.0939754	0.001	31	0.001	0.578785	3	0.001	0.245842	3	0.001	0.351728	27
711	0.001	16	400	6400	0.09	wave	160	3	1	1.56217	680	1601	8.40921	1.65989	3	2	0.001	0.236094	0.0403463	0.712213	2.93905	2.31286	-0.229607	0.001	2	0.006	0.00967978	27	0.001	0.542909	27	0.001	0.316494	-0.00465223	0.204179	1.77589	0.62661	-0.131325	0.001	29	0.001	0.552588	2	0.001	0.212225	2	0.001	0.302073	27
712	0.001	16	400	6400	0.09	wave	160	3	2	1.50297	1442	1462	12.3531	2.20955	4	2	0.001	0.239249	-0.0135432	0.705002	2.39144	1.81882	-0.161205	0.002	2	0.008	0.00966449	26	0.001	0.585292	26	0.001	0.355707	-0.00367475	0.222219	1.79479	0.627112	-0.136411	0.001	28	0.001	0.594956	3	0.001	0.27647	3	0.001	0.377391	24
713	0.001	16	400	6400	0.09	wave	160	3	3	1.64192	1033	3448	11.4581	2.20315	4	2	0.001	0.217441	-0.0162934	0.729425	2.36264	1.87623	-0.0680826	0.028	2	0.001	0.0120346	30	0.001	0.604257	30	0.001	0.398851	-0.00206441	0.198718	1.61324	0.601853	-0.117169	0.002	32	0.001	0.616292	3	0.001	0.269438	3	0.001	0.414461	32
714	0.001	16	400	6400	0.09	wave	160	3	4	1.62017	1392	2534	10.7783	2.18246	4	2	0.001	0.231481	0.00140766	0.716353	2.65998	2.00587	-0.128438	0.002	2	0.008	0.00794247	35	0.001	0.669514	35	0.001	0.445975	-0.0102914	0.1792	1.44664	0.598623	-0.0764443	0.003	37	0.001	0.677456	3	0.001	0.267302	3	0.001	0.419371	33
715	0.001	16	400	6400	0.09	wave	160	3	5	1.6541	1347	2257	13.179	2.22495	4	2	0.001	0.197807	-0.0161652	0.716934	2.63258	2.14231	-0.121104	0.005	2	0.039	0.00564375	28	0.001	0.611427	28	0.001	0.419263	-0.000310065	0.214364	1.87959	0.64656	-0.0384105	0.108	30	0.001	0.617071	3	0.001	0.242373	3	0.001	0.343654	26
716	0.001	16	400	6400	0.09	wave	160	4	1	1.75918	208	2460	14.0354	2.57188	7	2	0.001	0.238108	-0.012412	0.713295	2.90901	2.27978	-0.13719	0.005	2	0.002	0.0109936	36	0.001	0.624938	36	0.001	0.397823	-0.0109011	0.170183	1.64059	0.662556	-0.125539	0.002	38	0.001	0.635931	3	0.001	0.244156	3	0.001	0.402732	36
717	0.001	16	400	6400	0.09	wave	160	4	2	1.6473	384	1333	10.2031	2.38283	6	2	0.001	0.26916	0.018819	0.704329	2.90078	2.16072	-0.231677	0.001	2	0.05	0.00506333	28	0.001	0.574402	28	0.001	0.310305	-0.00679207	0.191511	1.62971	0.557023	-0.101457	0.003	30	0.001	0.579465	4	0.001	0.373932	4	0.001	0.504651	24
718	0.001	16	400	6400	0.09	wave	160	4	3	1.63527	174	1543	23.1947	2.67985	7	2	0.001	0.155137	NA	NA	NA	NA	NA	NA	2	0.206	0.00201988	31	0.001	0.529892	31	0.001	0.376775	0.00262217	0.221821	1.93847	0.842305	-0.100619	0.001	33	0.001	0.531912	NA	NA	NA	NA	NA	NA	NA
719	0.001	16	400	6400	0.09	wave	160	4	4	1.72998	322	3134	13.3024	2.33828	5	2	0.001	0.251755	-0.00283513	0.70801	2.99345	2.3729	-0.108742	0.012	2	0.001	0.00951685	29	0.001	0.624015	29	0.001	0.381777	-0.0107963	0.20004	1.82717	0.723125	-0.0789645	0.004	31	0.001	0.633532	3	0.001	0.252368	3	0.001	0.367893	28
720	0.001	16	400	6400	0.09	wave	160	4	5	1.80407	198	1802	19.7717	2.48196	7	2	0.001	0.197774	NA	NA	NA	NA	NA	NA	2	0.076	0.00385744	30	0.001	0.558502	30	0.001	0.364585	-0.0101249	0.198149	2.0465	1.0504	-0.113944	0.002	32	0.001	0.562359	NA	NA	NA	NA	NA	NA	NA
721	0.001	16	400	6400	0.09	wave	160	5	1	1.62537	508	1961	9.47145	1.8927	5	2	0.001	0.333092	NA	NA	NA	NA	NA	NA	2	0.212	0.00175944	26	0.001	0.640897	26	0.001	0.309564	0.000413361	0.219637	2.27668	1.13901	-0.129582	0.001	28	0.001	0.642656	NA	NA	NA	NA	NA	NA	NA
722	0.001	16	400	6400	0.09	wave	160	5	2	1.73571	2811	3079	18.8332	1.77148	3	2	0.001	0.179049	-0.0200695	0.711946	2.44904	1.84346	-0.220688	0.001	2	0.008	0.00684433	26	0.001	0.590369	26	0.001	0.418165	-0.0118696	0.215902	1.93142	0.696214	-0.133273	0.001	28	0.001	0.597213	2	0.001	0.159781	2	0.001	0.249106	32
723	0.001	16	400	6400	0.09	wave	160	5	3	1.6738	659	1353	11.8308	1.784	5	2	0.001	0.295379	NA	NA	NA	NA	NA	NA	2	0.087	0.00410548	26	0.001	0.59662	26	0.001	0.305346	-0.00816381	0.223228	2.11084	1.28434	-0.111757	0.001	28	0.001	0.600726	NA	NA	NA	NA	NA	NA	NA
724	0.001	16	400	6400	0.09	wave	160	5	4	1.67209	425	1698	12.6641	1.95335	5	2	0.001	0.294836	-0.0212026	0.706681	2.54604	2.0703	-0.215684	0.001	2	0.015	0.00608627	28	0.001	0.638992	28	0.001	0.350243	-0.00765915	0.199651	1.67206	0.605905	-0.0860123	0.004	30	0.001	0.645079	3	0.001	0.270519	3	0.001	0.376413	25
725	0.001	16	400	6400	0.09	wave	160	5	5	1.72588	336	1543	13.4866	1.8728	5	2	0.001	0.255377	NA	NA	NA	NA	NA	NA	2	0.132	0.00278589	22	0.001	0.565653	22	0.001	0.313061	-0.0079426	0.229902	2.39783	1.05399	-0.10278	0.003	24	0.001	0.568439	NA	NA	NA	NA	NA	NA	NA
726	0.001	16	400	6400	0.09	wave	500	1	1	1.55343	1116	2388	16.6777	3.27297	5	2	0.001	0.20573	-0.0120444	0.710713	2.15308	1.71775	-0.185159	0.001	2	0.002	0.00677871	33	0.001	0.649509	33	0.001	0.450558	-0.0137329	0.189964	1.56433	0.536652	-0.0207712	0.204	35	0.001	0.656288	3	0.001	0.326996	3	0.001	0.505568	33
727	0.001	16	400	6400	0.09	wave	500	1	2	1.6562	523	1316	13.6453	3.43594	6	2	0.001	0.229056	-0.0195198	0.700906	2.26081	1.66667	-0.289543	0.001	2	0.016	0.00623555	34	0.001	0.655641	34	0.001	0.43282	-0.0128537	0.188254	1.56333	0.577175	-0.0702854	0.01	36	0.001	0.661876	3	0.001	0.334588	3	0.001	0.509368	32
728	0.001	16	400	6400	0.09	wave	500	1	3	1.63434	544	1349	7.83196	2.61607	5	2	0.001	0.307981	NA	NA	NA	NA	NA	NA	2	0.334	0.000559656	31	0.001	0.754856	31	0.001	0.447435	-0.0137944	0.201138	2.08792	0.967342	-0.0884983	0.027	33	0.001	0.755415	NA	NA	NA	NA	NA	NA	NA
729	0.001	16	400	6400	0.09	wave	500	1	4	1.65272	318	1624	13.3828	3.04049	6	2	0.001	0.276398	NA	NA	NA	NA	NA	NA	2	0.247	0.0015077	38	0.001	0.668278	38	0.001	0.393388	-0.00412384	0.183469	1.82873	1.00374	-0.153055	0.001	40	0.001	0.669785	NA	NA	NA	NA	NA	NA	NA
730	0.001	16	400	6400	0.09	wave	500	1	5	1.60147	876	1933	13.5747	2.96081	5	2	0.001	0.257016	NA	NA	NA	NA	NA	NA	2	0.062	0.00361465	30	0.001	0.659258	30	0.001	0.405857	-0.00767424	0.197145	1.64948	0.766601	-0.0944225	0.002	32	0.001	0.662873	NA	NA	NA	NA	NA	NA	NA
731	0.001	16	400	6400	0.09	wave	500	2	1	1.66256	1014	1967	18.2497	4.00121	6	2	0.001	0.207808	-0.0131418	0.705946	2.7375	1.97032	-0.278639	0.001	2	0.002	0.00993857	40	0.001	0.696442	40	0.001	0.498572	-0.00969895	0.170209	1.58343	0.562447	-0.093652	0.003	42	0.001	0.706381	3	0.001	0.26282	3	0.001	0.426815	35
732	0.001	16	400	6400	0.09	wave	500	2	2	1.64917	1033	1235	10.3867	3.09493	5	2	0.001	0.30114	NA	NA	NA	NA	NA	NA	2	0.568	-0.000735069	33	0.001	0.664455	33	0.001	0.362579	-0.00797494	0.194896	2.00181	1.16849	-0.0709023	0.03	35	0.001	0.66372	NA	NA	NA	NA	NA	NA	NA
733	0.001	16	400	6400	0.09	wave	500	2	3	1.59336	328	1420	13.2145	2.27155	4	2	0.001	0.275228	-0.022107	0.704551	2.69397	1.97736	-0.252805	0.001	2	0.002	0.00781764	30	0.001	0.690542	30	0.001	0.423132	-0.0110718	0.196332	1.77803	0.774377	-0.0804228	0.007	32	0.001	0.69836	3	0.001	0.338056	3	0.001	0.500269	30
734	0.001	16	400	6400	0.09	wave	500	2	4	1.66302	738	1197	13.9034	3.81824	6	2	0.001	0.221834	NA	NA	NA	NA	NA	NA	2	0.068	0.00382128	33	0.001	0.645404	33	0.001	0.427392	-0.0105214	0.18743	1.78324	0.797749	-0.098078	0.005	35	0.001	0.649226	NA	NA	NA	NA	NA	NA	NA
735	0.001	16	400	6400	0.09	wave	500	2	5	1.60637	272	1384	15.0434	2.89133	6	2	0.001	0.282217	-0.0046386	0.705888	2.67139	1.89474	-0.234993	0.001	2	0.007	0.00647026	29	0.001	0.670479	29	0.001	0.394733	-0.00412886	0.212964	1.69183	0.664858	-0.168221	0.001	31	0.001	0.676949	3	0.001	0.341056	3	0.001	0.49683	29
736	0.001	16	400	6400	0.09	wave	500	3	1	1.5661	624	1951	11.8757	3.11118	8	2	0.001	0.273773	-0.0235485	0.702158	2.59464	1.87911	-0.278542	0.001	2	0.001	0.0166467	30	0.001	0.619101	30	0.001	0.361975	-0.00762256	0.190539	1.51084	0.504466	-0.120898	0.001	32	0.001	0.635747	6	0.001	0.3951	6	0.001	0.486195	16
737	0.001	16	400	6400	0.09	wave	500	3	2	1.62251	1168	1637	17.5328	3.19023	5	2	0.001	0.241026	0.0054458	0.708186	2.27618	1.8702	-0.2329	0.001	2	0.001	0.009054	31	0.001	0.619394	31	0.001	0.387422	-0.0047473	0.199275	1.61758	0.560244	-0.108743	0.001	33	0.001	0.628448	3	0.001	0.291856	3	0.001	0.518179	41
738	0.001	16	400	6400	0.09	wave	500	3	3	1.58603	832	1352	12.5782	3.13121	7	2	0.001	0.287565	NA	NA	NA	NA	NA	NA	2	0.085	0.00347237	36	0.001	0.685618	36	0.001	0.401526	0.000942241	0.190742	1.96212	1.16367	-0.148995	0.001	38	0.001	0.689091	NA	NA	NA	NA	NA	NA	NA
739	0.001	16	400	6400	0.09	wave	500	3	4	1.58077	693	1708	8.68875	3.31809	8	2	0.001	0.300606	-0.0192252	0.712953	2.47192	1.84341	-0.372286	0.001	2	0.006	0.00727894	35	0.001	0.699877	35	0.001	0.40655	-0.00205468	0.194064	1.54157	0.570492	-0.114164	0.001	37	0.001	0.707156	7	0.001	0.458492	7	0.001	0.649018	26
740	0.001	16	400	6400	0.09	wave	500	3	5	1.65528	367	808	13.1459	3.21535	7	2	0.001	0.303075	-0.00962593	0.704224	2.46203	1.84246	-0.190436	0.001	2	0.001	0.0094415	30	0.001	0.643567	30	0.001	0.349934	-0.00775048	0.196332	1.62687	0.545745	-0.0857572	0.009	32	0.001	0.653008	6	0.001	0.442942	6	0.001	0.59431	23
741	0.001	16	400	6400	0.09	wave	500	4	1	1.68607	1151	1951	14.4647	2.5047	5	2	0.001	0.204452	-0.0207673	0.707308	2.23386	1.7311	-0.226334	0.001	2	0.011	0.00722142	29	0.001	0.61707	29	0.001	0.419839	-0.00832427	0.201543	1.85147	0.684932	-0.120221	0.001	31	0.001	0.624292	3	0.001	0.271199	3	0.001	0.418455	32
742	0.001	16	400	6400	0.09	wave	500	4	2	1.60453	697	1408	15.3647	3.00593	5	2	0.001	0.2499	NA	NA	NA	NA	NA	NA	2	0.088	0.00389094	42	0.001	0.678812	42	0.001	0.432803	-0.00915978	0.175888	2.03116	1.09906	-0.186301	0.001	44	0.001	0.682702	NA	NA	NA	NA	NA	NA	NA
743	0.001	16	400	6400	0.09	wave	500	4	3	1.63521	883	2035	17.2442	2.89003	6	2	0.001	0.191344	-0.0178032	0.712682	2.48631	2.10428	-0.159369	0.001	2	0.004	0.00781162	35	0.001	0.649592	35	0.001	0.46606	-0.0140182	0.174497	1.50725	0.534036	-0.0107213	0.339	37	0.001	0.657404	3	0.001	0.241194	3	0.001	0.387914	34
744	0.001	16	400	6400	0.09	wave	500	4	4	1.65075	670	2890	11.8188	2.41634	5	2	0.001	0.28076	-0.0218758	0.713781	2.21805	1.79263	-0.198823	0.001	2	0.01	0.00603907	26	0.001	0.652334	26	0.001	0.377613	-0.0123147	0.225494	1.74281	0.611907	-0.107882	0.005	28	0.001	0.658373	3	0.001	0.370852	3	0.001	0.530079	28
745	0.001	16	400	6400	0.09	wave	500	4	5	1.6282	962	1416	15.1931	2.75747	5	2	0.001	0.287043	0.0149921	0.700409	2.70842	1.99232	-0.207084	0.001	2	0.05	0.00413741	32	0.001	0.649421	32	0.001	0.366516	-0.00495974	0.189392	1.56031	0.562143	-0.0910087	0.003	34	0.001	0.653558	3	0.001	0.386865	3	0.001	0.507765	22
746	0.001	16	400	6400	0.09	wave	500	5	1	1.63712	625	3296	11.5046	3.18099	5	2	0.001	0.309598	0.0152458	0.703441	2.65786	2.02515	-0.213299	0.001	2	0.001	0.00910606	29	0.001	0.683229	29	0.001	0.382738	-0.00377911	0.208653	1.70879	0.578896	-0.0806519	0.012	31	0.001	0.692335	3	0.001	0.371216	3	0.001	0.510575	25
747	0.001	16	400	6400	0.09	wave	500	5	2	1.6436	1170	2942	9.46977	3.28167	5	2	0.001	0.295447	0.024071	0.701349	2.45501	1.78593	-0.147602	0.004	2	0.019	0.00606374	38	0.001	0.759873	38	0.001	0.47049	-0.00592516	0.175654	1.57967	0.625363	-0.108775	0.001	40	0.001	0.765936	3	0.001	0.436895	3	0.001	0.615633	27
748	0.001	16	400	6400	0.09	wave	500	5	3	1.60298	466	1510	14.8676	3.12426	7	2	0.001	0.228294	-0.0143049	0.702891	2.84299	2.27637	-0.156168	0.005	2	0.031	0.00542504	40	0.001	0.69111	40	0.001	0.468241	-0.0163628	0.175011	1.6179	0.611726	-0.0231549	0.229	42	0.001	0.696535	3	0.001	0.260259	3	0.001	0.410393	33
749	0.001	16	400	6400	0.09	wave	500	5	4	1.56573	805	1614	12.6296	3.19088	5	2	0.001	0.239904	-0.0180498	0.703321	2.45758	1.95396	-0.173375	0.001	2	0.001	0.0155517	28	0.001	0.627551	28	0.001	0.403199	0.00392279	0.214488	1.5887	0.603907	-0.172799	0.001	30	0.001	0.643103	3	0.001	0.351017	3	0.001	0.489321	26
750	0.001	16	400	6400	0.09	wave	500	5	5	1.60287	740	2479	15.3547	3.10553	5	2	0.001	0.232722	0.0115406	0.703136	2.57699	1.91608	-0.217205	0.001	2	0.032	0.00501222	37	0.001	0.693794	37	0.001	0.466085	-0.0112754	0.189995	1.4529	0.553485	-0.0853582	0.007	39	0.001	0.698807	3	0.001	0.270556	3	0.001	0.432651	34
751	0.001	16	1600	25600	0.81	hump64	1	1	1	1	1	3858	38.48	1	1	2	0.145	0.00389154	NA	NA	NA	NA	NA	NA	2	0.145	0.00389154	18	0.001	0.241961	18	0.001	0.241961	-0.00294331	0.266078	2.54986	1.03254	-0.0290137	0.021	18	0.001	0.241961	NA	NA	NA	NA	NA	NA	NA
752	0.001	16	1600	25600	0.81	hump64	1	2	1	1	1	3110	31.9992	1	1	2	0.889	-0.00392092	NA	NA	NA	NA	NA	NA	2	0.889	-0.00392092	14	0.001	0.23535	14	0.001	0.23535	-0.00250021	0.291739	2.45204	1.19481	-0.0394168	0.008	14	0.001	0.23535	NA	NA	NA	NA	NA	NA	NA
753	0.001	16	1600	25600	0.81	hump64	1	3	1	1	1	5044	31.8963	1	1	2	0.435	-3.72174e-05	NA	NA	NA	NA	NA	NA	2	0.435	-3.72174e-05	13	0.001	0.205014	13	0.001	0.205014	-0.00813234	0.29257	2.83777	1.11007	-0.00434066	0.382	13	0.001	0.205014	NA	NA	NA	NA	NA	NA	NA
754	0.001	16	1600	25600	0.81	hump64	1	4	1	1	1	4293	36.3389	1	1	2	0.381	0.000594404	NA	NA	NA	NA	NA	NA	2	0.381	0.000594404	19	0.001	0.243396	19	0.001	0.243396	-0.00554075	0.260765	2.75847	1.09594	-0.0610366	0.001	19	0.001	0.243396	NA	NA	NA	NA	NA	NA	NA
755	0.001	16	1600	25600	0.81	hump64	1	5	1	1	1	3702	36.6521	1	1	2	0.336	0.00117359	NA	NA	NA	NA	NA	NA	2	0.336	0.00117359	18	0.001	0.226025	18	0.001	0.226025	-0.00388793	0.264461	2.60831	1.00417	-0.0797368	0.001	18	0.001	0.226025	NA	NA	NA	NA	NA	NA	NA
756	0.001	16	1600	25600	0.81	hump64	8	1	1	1.34238	17	3717	49.6413	1	1	2	0.554	-0.000600267	NA	NA	NA	NA	NA	NA	2	0.554	-0.000600267	16	0.001	0.232471	16	0.001	0.232471	-0.00689163	0.27495	2.53165	1.12147	-0.00476032	0.344	16	0.001	0.232471	NA	NA	NA	NA	NA	NA	NA
757	0.001	16	1600	25600	0.81	hump64	8	2	1	1.20906	46	2401	41.9851	1	1	2	0.196	0.00262476	NA	NA	NA	NA	NA	NA	2	0.196	0.00262476	15	0.001	0.236021	15	0.001	0.236021	-0.00489864	0.280496	2.4259	1.04755	-0.0493717	0.001	15	0.001	0.236021	NA	NA	NA	NA	NA	NA	NA
758	0.001	16	1600	25600	0.81	hump64	8	3	1	1.1069	639	3123	45.2265	1	1	2	0.268	0.00150579	NA	NA	NA	NA	NA	NA	2	0.268	0.00150579	18	0.001	0.26836	18	0.001	0.26836	-0.00587767	0.277316	2.45674	1.02023	-0.0541489	0.002	18	0.001	0.26836	NA	NA	NA	NA	NA	NA	NA
759	0.001	16	1600	25600	0.81	hump64	8	4	1	1.74101	11	3658	40.1695	1.21805	2	1	0.001	0.0203686	NA	NA	NA	NA	NA	NA	1	0.096	0.00258009	21	0.001	0.307441	21	0.001	0.289653	-0.00589483	0.242994	2.45387	1.10082	-0.0508717	0.001	22	0.001	0.310021	NA	NA	NA	NA	NA	NA	NA
760	0.001	16	1600	25600	0.81	hump64	8	5	1	1.40425	25	3365	43.1936	1	1	2	0.666	-0.00146822	NA	NA	NA	NA	NA	NA	2	0.666	-0.00146822	20	0.001	0.265666	20	0.001	0.265666	-0.00528567	0.253957	2.61856	1.08561	-0.0214041	0.028	20	0.001	0.265666	NA	NA	NA	NA	NA	NA	NA
761	0.001	16	1600	25600	0.81	hump64	40	1	1	1.36112	74	3153	34.1972	1.28984	2	1	0.001	0.0842174	NA	NA	NA	NA	NA	NA	1	0.205	0.00182378	34	0.001	0.465267	34	0.001	0.382874	-0.00778436	0.194119	2.20479	0.96989	-0.0316456	0.039	35	0.001	0.467091	NA	NA	NA	NA	NA	NA	NA
762	0.001	16	1600	25600	0.81	hump64	40	2	1	1.57248	23	3766	23.2107	1.73446	3	1	0.001	0.0985564	0.0462792	0.999114	1.21919e-15	1.74607e-15	0.0131244	0.515	1	0.001	0.0120284	28	0.001	0.578613	28	0.001	0.492085	-0.00189131	0.222749	1.99395	0.803865	-0.0505334	0.006	29	0.001	0.590641	2	0.001	0.0924332	2	0.001	0.13702	25
763	0.001	16	1600	25600	0.81	hump64	40	3	1	1.54105	67	3060	28.0585	1.18876	2	1	0.001	0.0263853	-0.0100877	1.00006	3.84072e-15	1.19171e-14	0.00289483	0.758	1	0.014	0.00554759	29	0.001	0.317827	29	0.001	0.296989	-0.00424439	0.206724	2.22025	0.946154	-0.0346952	0.02	30	0.001	0.323374	1	0.001	0.0187975	1	0.001	0.0260158	18
764	0.001	16	1600	25600	0.81	hump64	40	4	1	1.61953	99	3179	34.7241	1	1	2	0.783	-0.00240314	NA	NA	NA	NA	NA	NA	2	0.783	-0.00240314	18	0.001	0.236074	18	0.001	0.236074	-0.00416072	0.252173	2.45695	1.09923	-0.0254349	0.046	18	0.001	0.236074	NA	NA	NA	NA	NA	NA	NA
765	0.001	16	1600	25600	0.81	hump64	40	5	1	1.61793	28	4377	32.4651	1.15037	2	1	0.001	0.0260822	NA	NA	NA	NA	NA	NA	1	0.5	-0.000336131	28	0.001	0.372446	28	0.001	0.346028	-0.000791262	0.218815	2.22029	0.94779	-0.0471205	0.004	29	0.001	0.37211	NA	NA	NA	NA	NA	NA	NA
766	0.001	16	1600	25600	0.81	hump64	160	1	1	1.63387	153	2137	25.8242	1.09239	3	1	0.001	0.0171549	NA	NA	NA	NA	NA	NA	1	0.313	0.000799453	23	0.001	0.316557	23	0.001	0.300201	-0.0083044	0.233679	2.33249	0.937119	-0.0819448	0.001	24	0.001	0.317356	NA	NA	NA	NA	NA	NA	NA
767	0.001	16	1600	25600	0.81	hump64	160	2	1	1.75036	153	3762	27.4348	2.31447	4	2	0.001	0.134234	0.21904	0.722548	2.05916	1.4606	-0.701148	0.001	2	0.001	0.0293789	40	0.001	0.658527	40	0.001	0.553672	-0.00590047	0.173624	1.78737	0.667644	-0.0484165	0.015	42	0.001	0.687906	2	0.001	0.132977	2	0.001	0.198813	27
768	0.001	16	1600	25600	0.81	hump64	160	3	1	1.5421	499	4477	38.5067	1.76028	3	2	0.001	0.0799097	0.0515657	0.787699	1.9381	1.26118	-0.0647113	0.017	2	0.001	0.0187448	36	0.001	0.486877	36	0.001	0.425712	-0.00146634	0.208992	1.97946	0.702417	-0.111836	0.001	38	0.001	0.505622	1	0.001	0.0860969	1	0.001	0.124938	27
769	0.001	16	1600	25600	0.81	hump64	160	4	1	1.71332	61	3850	21.2434	1.40256	4	2	0.001	0.09379	0.344262	0.641999	2.54128	1.33885	-0.33978	0.001	2	0.001	0.0153482	25	0.001	0.482825	25	0.001	0.404383	-0.00359101	0.229207	2.12631	0.843014	-0.0822023	0.001	27	0.001	0.498173	2	0.001	0.091554	2	0.001	0.13177	24
770	0.001	16	1600	25600	0.81	hump64	160	5	1	1.75117	124	4966	27.5957	1.72566	4	2	0.001	0.122222	0.155226	0.695229	2.41582	1.33671	-0.369446	0.001	2	0.001	0.0207554	28	0.001	0.539472	28	0.001	0.438006	-0.00720672	0.214909	2.26269	1.07832	-0.0634135	0.002	30	0.001	0.560227	2	0.001	0.10637	2	0.001	0.156485	26
771	0.001	16	1600	25600	0.81	hump64	500	1	1	1.68781	3223	5421	24.7875	2.47107	5	2	0.001	0.141262	0.109403	0.736836	2.27185	1.50266	-0.707375	0.001	2	0.001	0.0427313	34	0.001	0.586805	34	0.001	0.488274	-0.00614283	0.192213	2.08727	0.957313	-0.10081	0.001	36	0.001	0.629536	2	0.001	0.154825	2	0.001	0.226589	26
772	0.001	16	1600	25600	0.81	hump64	500	2	1	1.60162	4983	5085	19.0607	2.60749	4	2	0.001	0.147903	0.149159	0.715221	2.31155	1.44077	-0.702463	0.001	2	0.001	0.0392823	33	0.001	0.576763	33	0.001	0.468142	0.000758111	0.210622	1.99614	0.805507	-0.108324	0.001	35	0.001	0.616045	2	0.001	0.139122	2	0.001	0.195963	23
773	0.001	16	1600	25600	0.81	hump64	500	3	1	1.61738	2725	4841	20.1419	2.76646	5	2	0.001	0.162065	0.0586533	0.730638	2.31236	1.37805	-0.589364	0.001	2	0.001	0.0431101	30	0.001	0.55734	30	0.001	0.438384	-0.00436405	0.213316	2.08085	0.839318	-0.147541	0.001	32	0.001	0.60045	4	0.001	0.206654	4	0.001	0.33764	32
774	0.001	16	1600	25600	0.81	hump64	500	4	1	1.61272	2399	3608	31.4713	2.37501	4	2	0.001	0.143235	0.189091	0.677284	2.49479	1.34537	-0.307797	0.001	2	0.001	0.0359032	31	0.001	0.547943	31	0.001	0.440611	-0.00325939	0.202232	2.03784	0.757244	-0.0901631	0.001	33	0.001	0.583846	2	0.001	0.128645	2	0.001	0.187895	26
775	0.001	16	1600	25600	0.81	hump64	500	5	1	1.64851	535	3512	24.2663	1.9198	4	2	0.001	0.150742	0.0710533	0.729907	2.22183	1.27146	-0.162306	0.001	2	0.001	0.0489878	27	0.001	0.497868	27	0.001	0.396114	-0.00639898	0.221463	2.23757	0.940322	-0.0549635	0.004	29	0.001	0.546856	2	0.001	0.139019	2	0.001	0.182257	19
776	0.001	16	1600	25600	0.81	rand.large	1	1	1	1	1	3858	38.48	1	1	2	0.979	-0.00586611	NA	NA	NA	NA	NA	NA	2	0.979	-0.00586611	21	0.001	0.253418	21	0.001	0.253418	-0.00320098	0.247734	2.48145	0.970758	-0.0272885	0.024	21	0.001	0.253418	NA	NA	NA	NA	NA	NA	NA
777	0.001	16	1600	25600	0.81	rand.large	1	2	1	1	1	3110	31.9992	1	1	2	0.492	-0.000289471	NA	NA	NA	NA	NA	NA	2	0.492	-0.000289471	14	0.001	0.23535	14	0.001	0.23535	-0.00250021	0.291739	2.45204	1.19481	-0.0394168	0.008	14	0.001	0.23535	NA	NA	NA	NA	NA	NA	NA
778	0.001	16	1600	25600	0.81	rand.large	1	3	1	1	1	5044	31.8963	1	1	2	0.543	-0.000641467	NA	NA	NA	NA	NA	NA	2	0.543	-0.000641467	13	0.001	0.205014	13	0.001	0.205014	-0.00813234	0.29257	2.83777	1.11007	-0.00434066	0.382	13	0.001	0.205014	NA	NA	NA	NA	NA	NA	NA
779	0.001	16	1600	25600	0.81	rand.large	1	4	1	1	1	4293	36.3389	1	1	2	0.86	-0.00362412	NA	NA	NA	NA	NA	NA	2	0.86	-0.00362412	18	0.001	0.239964	18	0.001	0.239964	-0.00509756	0.26815	2.88783	1.10506	-0.0655692	0.001	18	0.001	0.239964	NA	NA	NA	NA	NA	NA	NA
780	0.001	16	1600	25600	0.81	rand.large	1	5	1	1	1	3702	36.6521	1	1	2	0.989	-0.00647905	NA	NA	NA	NA	NA	NA	2	0.989	-0.00647905	18	0.001	0.226025	18	0.001	0.226025	-0.00388793	0.264461	2.60831	1.00417	-0.0797368	0.001	18	0.001	0.226025	NA	NA	NA	NA	NA	NA	NA
781	0.001	16	1600	25600	0.81	rand.large	8	1	1	1.34238	14	6181	43.5152	1	1	2	0.855	-0.00298007	NA	NA	NA	NA	NA	NA	2	0.855	-0.00298007	23	0.001	0.264462	23	0.001	0.264462	-0.00568729	0.226205	2.41334	1.00566	-0.0285013	0.004	23	0.001	0.264462	NA	NA	NA	NA	NA	NA	NA
782	0.001	16	1600	25600	0.81	rand.large	8	2	1	1.20906	49	3156	30.7574	1	1	2	0.283	0.00166214	NA	NA	NA	NA	NA	NA	2	0.283	0.00166214	17	0.001	0.230961	17	0.001	0.230961	0.00102053	0.258769	2.59394	1.03358	-0.0764044	0.001	17	0.001	0.230961	NA	NA	NA	NA	NA	NA	NA
783	0.001	16	1600	25600	0.81	rand.large	8	3	1	1.1069	756	3620	31.5007	1	1	2	0.606	-0.000954238	NA	NA	NA	NA	NA	NA	2	0.606	-0.000954238	23	0.001	0.253115	23	0.001	0.253115	-0.00694981	0.23052	2.51019	1.08392	-0.0223934	0.062	23	0.001	0.253115	NA	NA	NA	NA	NA	NA	NA
784	0.001	16	1600	25600	0.81	rand.large	8	4	1	1.74101	14	3361	41.7088	1.16052	2	2	0.189	0.00268854	NA	NA	NA	NA	NA	NA	2	0.189	0.00268854	16	0.001	0.239897	16	0.001	0.239897	-0.000100319	0.282372	2.73064	1.12792	-0.0358384	0.019	16	0.001	0.239897	NA	NA	NA	NA	NA	NA	NA
785	0.001	16	1600	25600	0.81	rand.large	8	5	1	1.40425	23	3571	26.9746	1	1	2	0.977	-0.00607002	NA	NA	NA	NA	NA	NA	2	0.977	-0.00607002	17	0.001	0.277114	17	0.001	0.277114	0.000946082	0.269627	2.65752	1.14472	-0.0586666	0.001	17	0.001	0.277114	NA	NA	NA	NA	NA	NA	NA
786	0.001	16	1600	25600	0.81	rand.large	40	1	1	1.36112	72	3137	31.4435	1.17874	2	1	0.001	0.0438455	0.010989	1.00011	7.42749e-16	1.08283e-15	-0.0337209	0.097	1	0.001	0.0349944	20	0.001	0.2898	20	0.001	0.280949	-0.0024085	0.24666	2.56292	0.894007	-0.0902852	0.001	21	0.001	0.324794	1	0.001	0.0367832	1	0.001	0.0521413	24
787	0.001	16	1600	25600	0.81	rand.large	40	2	1	1.57248	33	2853	21.1906	1.81166	3	2	0.001	0.144968	0.121356	0.744837	0.965382	0.684201	-0.171338	0.001	2	0.001	0.119841	17	0.001	0.275801	17	0.001	0.250674	0.00145323	0.266983	2.4465	0.939629	-0.0288275	0.066	19	0.001	0.395642	2	0.001	0.117182	2	0.001	0.174688	29
788	0.001	16	1600	25600	0.81	rand.large	40	3	1	1.54105	70	5776	32.0657	1.11038	2	1	0.002	0.0112918	-0.00892244	1.00007	8.44494e-16	1.34714e-15	0.00886444	0.939	1	0.003	0.00906371	17	0.001	0.249057	17	0.001	0.246829	0.00263152	0.276039	2.71429	1.13536	-0.0592544	0.002	18	0.001	0.258121	1	0.01	0.00713197	1	0.001	0.0116803	19
789	0.001	16	1600	25600	0.81	rand.large	40	4	1	1.61953	66	3511	21.7185	1	1	2	0.409	0.000653947	NA	NA	NA	NA	NA	NA	2	0.409	0.000653947	20	0.001	0.253553	20	0.001	0.253553	-0.00401248	0.241587	2.46074	0.95595	-0.0429844	0.008	20	0.001	0.253553	NA	NA	NA	NA	NA	NA	NA
790	0.001	16	1600	25600	0.81	rand.large	40	5	1	1.61793	111	3269	25.3611	1	1	2	0.748	-0.00265838	NA	NA	NA	NA	NA	NA	2	0.748	-0.00265838	19	0.001	0.248804	19	0.001	0.248804	-0.00496024	0.25321	2.73768	1.11316	-0.02603	0.041	19	0.001	0.248804	NA	NA	NA	NA	NA	NA	NA
791	0.001	16	1600	25600	0.81	rand.large	160	1	1	1.63387	133	5007	27.2578	1.00002	2	2	0.821	-0.00306524	NA	NA	NA	NA	NA	NA	2	0.821	-0.00306524	19	0.001	0.210313	19	0.001	0.210313	-0.00588539	0.256398	2.76226	1.12444	-0.0081633	0.288	19	0.001	0.210313	NA	NA	NA	NA	NA	NA	NA
792	0.001	16	1600	25600	0.81	rand.large	160	2	1	1.75036	84	3959	24.7553	2.15463	5	2	0.001	0.164339	0.0499101	0.730795	1.22081	0.91252	-0.348273	0.001	2	0.001	0.132553	16	0.001	0.317115	16	0.001	0.285329	0.00324548	0.277522	2.87614	1.13821	-0.120485	0.001	18	0.001	0.449668	4	0.001	0.170501	4	0.001	0.25518	27
793	0.001	16	1600	25600	0.81	rand.large	160	3	1	1.5421	413	3727	24.2512	1.83967	4	2	0.001	0.0875203	-0.011768	0.800267	0.768204	0.605147	-0.0104942	0.143	2	0.001	0.0577661	22	0.001	0.347873	22	0.001	0.318119	-0.00219334	0.238139	2.31335	0.876828	-0.0886368	0.001	24	0.001	0.40564	2	0.001	0.083879	2	0.001	0.118265	23
794	0.001	16	1600	25600	0.81	rand.large	160	4	1	1.71332	271	3464	26.2769	1.54951	5	2	0.001	0.118985	0.101143	0.731774	1.07731	0.761665	-0.0933891	0.007	2	0.001	0.0772575	22	0.001	0.277727	22	0.001	0.236	-0.00438982	0.226345	2.35192	0.899082	-0.0617621	0.002	24	0.001	0.354984	2	0.001	0.104309	2	0.001	0.142353	23
795	0.001	16	1600	25600	0.81	rand.large	160	5	1	1.75117	1187	3263	25.334	1.47023	4	2	0.001	0.0768405	-0.0073418	0.712867	1.12321	0.693592	-0.0475928	0.021	2	0.001	0.0497466	21	0.001	0.345323	21	0.001	0.318229	-0.000316009	0.247241	2.47453	0.939208	-0.0824809	0.001	23	0.001	0.395069	2	0.001	0.0732591	2	0.001	0.109962	27
796	0.001	16	1600	25600	0.81	rand.large	500	1	1	1.68781	895	5357	29.773	1.69219	8	2	0.001	0.0876877	0.0235226	0.72884	1.08367	0.71336	0.000716815	0.434	2	0.001	0.0653735	19	0.001	0.316972	19	0.001	0.294658	-0.00251127	0.258054	2.32113	1.02302	-0.0573428	0.007	21	0.001	0.382345	3	0.001	0.0831601	3	0.001	0.13199	29
797	0.001	16	1600	25600	0.81	rand.large	500	2	1	1.60162	2063	3089	18.3607	1.75157	11	2	0.001	0.0783264	0.0121768	0.724836	1.12907	0.76795	-0.131185	0.001	2	0.001	0.0548706	22	0.001	0.373794	22	0.001	0.350338	-0.00211736	0.246027	2.24019	0.985866	-0.0518737	0.002	24	0.001	0.428665	4	0.001	0.0856238	4	0.001	0.127648	22
798	0.001	16	1600	25600	0.81	rand.large	500	3	1	1.61738	2030	3851	20.8721	2.0781	11	2	0.001	0.130514	-0.00528842	0.735163	1.02203	0.699756	-0.106267	0.001	2	0.001	0.100278	20	0.001	0.39477	20	0.001	0.364534	0.00633455	0.25278	2.58326	0.998983	-0.0845542	0.001	22	0.001	0.495048	4	0.001	0.142791	4	0.001	0.20437	23
799	0.001	16	1600	25600	0.81	rand.large	500	4	1	1.61272	2589	4446	26.5274	1.87506	8	2	0.001	0.1254	-0.00861083	0.762413	0.974395	0.774094	-0.0472328	0.013	2	0.001	0.0920169	18	0.001	0.290656	18	0.001	0.257273	-0.00441211	0.252828	2.56759	1.02987	-0.0905144	0.001	20	0.001	0.382673	5	0.001	0.146886	5	0.001	0.222796	27
800	0.001	16	1600	25600	0.81	rand.large	500	5	1	1.64851	1544	3124	23.2229	1.72812	8	2	0.001	0.0673426	0.0372567	0.720889	1.02944	0.630081	-0.0318936	0.086	2	0.001	0.0504768	25	0.001	0.352625	25	0.001	0.33576	-0.00319756	0.227587	2.09235	0.786317	-0.0471483	0.004	27	0.001	0.403102	3	0.001	0.0647307	3	0.001	0.105852	29
801	0.001	16	1600	25600	0.81	wave2	1	1	1	1	1	3858	38.48	1	1	2	0.001	0.076713	-0.00831429	0.723318	2.50146	1.96341	-0.0305098	0.043	2	0.008	0.00842508	19	0.001	0.245708	19	0.001	0.17742	-0.00394067	0.254094	2.53691	0.973377	-0.0582837	0.002	21	0.001	0.254133	NA	NA	NA	NA	NA	NA	NA
802	0.001	16	1600	25600	0.81	wave2	1	2	1	1	1	3110	31.9992	1	1	2	0.001	0.0577482	-0.00552561	0.714836	2.52792	1.91989	-0.140113	0.001	2	0.009	0.00759769	14	0.001	0.23535	14	0.001	0.185199	-0.00369322	0.294602	2.70116	1.15872	-0.0811908	0.001	16	0.001	0.242947	NA	NA	NA	NA	NA	NA	NA
803	0.001	16	1600	25600	0.81	wave2	1	3	1	1	1	5044	31.8963	1	1	2	0.001	0.0789953	-0.00317911	0.723496	2.7241	2.11254	-0.0722219	0.008	2	0.008	0.0081154	13	0.001	0.205014	13	0.001	0.134134	-0.00908273	0.286572	2.77136	1.14111	-0.0214538	0.069	15	0.001	0.213129	NA	NA	NA	NA	NA	NA	NA
804	0.001	16	1600	25600	0.81	wave2	1	4	1	1	1	4293	36.3389	1	1	2	0.001	0.0689726	NA	NA	NA	NA	NA	NA	2	0.181	0.00269653	18	0.001	0.239964	18	0.001	0.173688	-0.00509756	0.26815	2.88783	1.10506	-0.0655692	0.001	20	0.001	0.242661	NA	NA	NA	NA	NA	NA	NA
805	0.001	16	1600	25600	0.81	wave2	1	5	1	1	1	3702	36.6521	1	1	2	0.001	0.0578757	-0.00783135	0.731342	2.38201	1.938	-0.0141254	0.14	2	0.047	0.00561588	18	0.001	0.226025	18	0.001	0.173766	-0.00541558	0.266308	2.64218	0.989615	-0.0509484	0.002	20	0.001	0.231641	NA	NA	NA	NA	NA	NA	NA
806	0.001	16	1600	25600	0.81	wave2	8	1	1	1.34238	17	2701	33.2442	1	1	2	0.001	0.0753298	-0.0110893	0.724419	2.58012	2.091	-0.0394884	0.017	2	0.018	0.00686942	14	0.001	0.230411	14	0.001	0.16195	-0.00538459	0.298702	2.88845	1.18517	-0.0264365	0.026	16	0.001	0.23728	NA	NA	NA	NA	NA	NA	NA
807	0.001	16	1600	25600	0.81	wave2	8	2	1	1.20906	48	3766	31.1027	1	1	2	0.001	0.0685012	NA	NA	NA	NA	NA	NA	2	0.161	0.00271102	15	0.001	0.262211	15	0.001	0.196421	-0.00123341	0.28541	2.71048	1.14853	-0.0739507	0.001	17	0.001	0.264922	NA	NA	NA	NA	NA	NA	NA
808	0.001	16	1600	25600	0.81	wave2	8	3	1	1.1069	719	4467	32.9557	1	1	2	0.001	0.0481742	NA	NA	NA	NA	NA	NA	2	0.154	0.00312584	24	0.001	0.247627	24	0.001	0.202579	0.00306196	0.231375	2.4749	0.949723	-0.069125	0.002	26	0.001	0.250753	NA	NA	NA	NA	NA	NA	NA
809	0.001	16	1600	25600	0.81	wave2	8	4	1	1.74101	11	3045	29.9226	1.22914	2	2	0.001	0.204288	-0.0120358	0.77955	2.20316	2.31405	-0.0474638	0.017	2	0.025	0.0057631	21	0.001	0.36789	21	0.001	0.169365	-0.00428257	0.246015	2.44081	0.957856	-0.0156348	0.215	23	0.001	0.373653	1	0.001	0.170774	1	0.001	0.24135	28
810	0.001	16	1600	25600	0.81	wave2	8	5	1	1.40425	35	3045	27.1112	1	1	2	0.001	0.076563	NA	NA	NA	NA	NA	NA	2	0.581	-0.000787283	19	0.001	0.277721	19	0.001	0.200371	-0.00502436	0.256255	2.59097	1.01351	-0.0554578	0.003	21	0.001	0.276934	NA	NA	NA	NA	NA	NA	NA
811	0.001	16	1600	25600	0.81	wave2	40	1	1	1.36112	127	4299	19.6738	1.32996	2	2	0.001	0.305322	-0.00948435	0.772719	2.18437	2.1753	-0.0712215	0.004	2	0.008	0.00571498	20	0.001	0.493021	20	0.001	0.193414	-0.00293046	0.250919	1.98814	0.736852	-0.0495035	0.019	22	0.001	0.498736	1	0.001	0.287063	1	0.001	0.36703	21
812	0.001	16	1600	25600	0.81	wave2	40	2	1	1.57248	16	3163	19.1433	2.02325	3	2	0.001	0.407733	-0.0118316	0.74584	2.50356	2.39495	-0.151465	0.001	2	0.001	0.00841334	19	0.001	0.585349	19	0.001	0.18603	-0.00150171	0.267018	1.94591	0.744354	-0.0717726	0.006	21	0.001	0.593763	2	0.001	0.419179	2	0.001	0.517132	18
813	0.001	16	1600	25600	0.81	wave2	40	3	1	1.54105	50	2479	19.1187	1.25957	2	2	0.001	0.297095	0.0342023	0.747091	2.44206	2.2058	-0.086388	0.022	2	0.001	0.0139336	16	0.001	0.450143	16	0.001	0.166981	-0.00958545	0.278529	2.54177	0.976847	-0.0572697	0.01	18	0.001	0.464076	1	0.001	0.26177	1	0.001	0.310801	15
814	0.001	16	1600	25600	0.81	wave2	40	4	1	1.61953	76	3038	26.5054	1.12446	2	2	0.001	0.164893	0.00562586	0.720549	2.67925	2.1334	-0.120138	0.001	2	0.002	0.00867049	19	0.001	0.352353	19	0.001	0.196131	-0.00818753	0.25298	2.63625	1.12343	-0.0120894	0.178	21	0.001	0.361024	1	0.001	0.146744	1	0.001	0.184259	19
815	0.001	16	1600	25600	0.81	wave2	40	5	1	1.61793	40	3364	21.3939	1.34803	2	2	0.001	0.266431	0.00511749	0.718181	2.52846	1.98853	-0.207246	0.001	2	0.003	0.00922465	21	0.001	0.441804	21	0.001	0.184598	-0.00345855	0.229045	2.1504	0.740637	-0.072131	0.001	23	0.001	0.451029	1	0.001	0.229401	1	0.001	0.27938	17
816	0.001	16	1600	25600	0.81	wave2	160	1	1	1.63387	857	2802	19.7491	1.46952	3	2	0.001	0.343317	-0.012727	0.738303	2.66058	2.45192	-0.248209	0.001	2	0.001	0.0114636	20	0.001	0.495129	20	0.001	0.163276	-0.00409653	0.247229	2.29702	0.89311	-0.0713755	0.005	22	0.001	0.506593	2	0.001	0.289827	2	0.001	0.363742	19
817	0.001	16	1600	25600	0.81	wave2	160	2	1	1.75036	31	4051	18.846	2.38598	4	2	0.001	0.40736	-0.00437418	0.721803	2.26567	2.15961	-0.229904	0.001	2	0.001	0.0103138	23	0.001	0.623888	23	0.001	0.226842	-0.00836641	0.234369	1.78177	0.599484	-0.0533852	0.012	25	0.001	0.634202	3	0.001	0.403962	3	0.001	0.521678	21
818	0.001	16	1600	25600	0.81	wave2	160	3	1	1.5421	230	3441	18.8221	1.66089	3	2	0.001	0.285414	-0.00722818	0.748581	2.39111	2.12066	-0.0557849	0.016	2	0.012	0.00607774	25	0.001	0.528947	25	0.001	0.24961	-0.00773189	0.223366	2.0017	0.69539	-0.0477237	0.011	27	0.001	0.535024	2	0.001	0.281459	2	0.001	0.378496	24
819	0.001	16	1600	25600	0.81	wave2	160	4	1	1.71332	41	2486	21.0101	2.64528	7	2	0.001	0.353417	-0.0111533	0.745068	2.66785	2.42394	-0.146912	0.001	2	0.002	0.00849525	30	0.001	0.677265	30	0.001	0.332344	-0.00959923	0.227653	1.83281	0.6115	-0.0649371	0.014	32	0.001	0.685761	5	0.001	0.528127	5	0.001	0.664066	19
820	0.001	16	1600	25600	0.81	wave2	160	5	1	1.75117	87	2360	25.1118	1.90222	5	2	0.001	0.352844	NA	NA	NA	NA	NA	NA	2	0.066	0.0028132	27	0.001	0.579193	27	0.001	0.229163	-0.0108355	0.275654	2.70452	1.3272	-0.166446	0.001	29	0.001	0.582007	NA	NA	NA	NA	NA	NA	NA
821	0.001	16	1600	25600	0.81	wave2	500	1	1	1.68781	747	3821	17.6771	3.48467	5	2	0.001	0.358958	0.00134067	0.702297	2.45726	1.77639	-0.381142	0.001	2	0.002	0.00522038	32	0.001	0.741713	32	0.001	0.387975	-0.00487914	0.230011	1.79692	0.68687	-0.0873398	0.004	34	0.001	0.746934	3	0.001	0.487116	3	0.001	0.671398	26
822	0.001	16	1600	25600	0.81	wave2	500	2	1	1.60162	128	2890	25.7064	4.20275	8	2	0.001	0.291374	-0.00822779	0.706896	2.47159	1.83029	-0.305217	0.001	2	0.001	0.00833947	39	0.001	0.710835	39	0.001	0.4278	-0.0107235	0.214175	1.64146	0.549064	-0.0848126	0.001	41	0.001	0.719174	3	0.001	0.380699	3	0.001	0.596103	34
823	0.001	16	1600	25600	0.81	wave2	500	3	1	1.61738	216	2777	24.7176	3.4443	9	2	0.001	0.351439	NA	NA	NA	NA	NA	NA	2	0.116	0.00222516	40	0.001	0.712931	40	0.001	0.363718	-0.00320591	0.247099	2.35796	1.252	-0.196932	0.001	42	0.001	0.715156	NA	NA	NA	NA	NA	NA	NA
824	0.001	16	1600	25600	0.81	wave2	500	4	1	1.61272	476	2831	20.5227	3.0211	5	2	0.001	0.381788	NA	NA	NA	NA	NA	NA	2	0.11	0.00231322	37	0.001	0.686803	37	0.001	0.307329	-0.0062666	0.236563	2.59252	1.61742	-0.18916	0.001	39	0.001	0.689116	NA	NA	NA	NA	NA	NA	NA
825	0.001	16	1600	25600	0.81	wave2	500	5	1	1.64851	304	2337	17.3048	3.47725	7	2	0.001	0.329337	-0.00558498	0.707911	2.23197	1.90881	-0.255057	0.001	2	0.022	0.00380271	44	0.001	0.738463	44	0.001	0.412928	-0.00851522	0.219112	1.56811	0.531898	-0.094208	0.001	46	0.001	0.742265	5	0.001	0.618523	5	0.001	0.826484	24
[truncated: 80 more columns]
